# Supplementary material for: Bis(triphenyl­guanidinium) tetra­chlorido­cuprate(II)
Source: Acta Crystallogr Sect E Struct Rep Online. 2008 Jul 31;64(Pt 8):m1083. doi: 10.1107/S1600536808023404 (PMC2961991; doi:10.1107/S1600536808023404)
Supplement: Supplementary file 1 [file e-64-m1083-sup1.cif]

##############################################################################
###                                                                        ###
###        Electronic paper (Acta Crystallographica Section E)             ###
###                                                                        ###
##############################################################################
#                                                                            #
# This CIF contains the data in a paper accepted for publication in Acta     #
# Crystallographica Section E. It conforms to the requirements of Notes      #
# for Authors for Section E, and has been peer reviewed under the auspices   #
# of the IUCr Commission on Journals.                                        #
#                                                                            #
# Full details of the Crystallographic Information File format               #
# are given in the paper "The Crystallographic Information File (CIF):       #
# a New Standard Archive File for Crystallography" by S. R. Hall, F. H.      #
# Allen and I. D. Brown [Acta Cryst. (1991), A47, 655-685].                  #
#                                                                            #
# The current version of the core CIF dictionary is obtainable from          #
# ftp://ftp.iucr.org/pub/cif_core.dic. The current version number is 2.4.    #
#                                                                            #
# Software is freely available for graphical display of the structure(s) in  #
# this CIF.  For information consult the CIF home page http://www.iucr.org/  #
# cif/home.html                                                              #
#                                                                            #
# This file may be used for bona fide research purposes within the           #
# scientific community so long as proper attribution is given to the journal # 
# article from which it was obtained.                                        #
#                                                                            #
##############################################################################
                                             
data_global
_audit_creation_method     SHELXL-97
_journal_date_recd_electronic     2008-04-11
_journal_date_accepted     2008-07-24
_journal_name_full     'Acta Crystallographica, Section E'
_journal_year     2008
_journal_volume     64
_journal_issue      8
_journal_page_first     m1083
_journal_page_last     m1083
_journal_paper_category     QM
_journal_coeditor_code     ER2054
_publ_contact_author_name     'Pedro Silva'
_publ_contact_author_address
; CEMDRX, Physics Department
  University of Coimbra
  P-3004-516 Coimbra
  Portugal
;
_publ_contact_author_email     psidonio@pollux.fis.uc.pt
_publ_contact_author_fax     '351 239829158'
_publ_contact_author_phone     '351 239410652'
_publ_section_title
;
Bis(triphenylguanidinium) tetrachloridocuprate
;
loop_
    _publ_author_name
    _publ_author_footnote
    _publ_author_address
    'Pereira Silva, P. S.' .
; CEMDRX, Physics Department
  University of Coimbra
  P-3004-516 Coimbra
  Portugal
;
    'Martins, N. D.' .
; CEMDRX, Physics Department
  University of Coimbra
  P-3004-516 Coimbra
  Portugal
;
    'Ramos Silva, M.' .
; CEMDRX, Physics Department
  University of Coimbra
  P-3004-516 Coimbra
  Portugal
;
    'Matos Beja, A.' .
; CEMDRX, Physics Department
  University of Coimbra
  P-3004-516 Coimbra
  Portugal
;
data_I
_chemical_name_systematic
;
Bis(triphenylguanidinium) tetrachloridocuprate
;
_chemical_name_common     ?
_chemical_formula_moiety     '2(C19 H18 N3 +), Cl4 Cu 2-'
_chemical_formula_sum     'C38 H36 Cl4 Cu N6 '
_chemical_formula_iupac     '(C19 H18 N3)2 [Cu Cl4]'
_chemical_formula_weight     782.08
_chemical_melting_point     ?
_symmetry_cell_setting     monoclinic
_symmetry_space_group_name_H-M     'P 21/c'
_symmetry_space_group_name_Hall     '-P 2ybc'
loop_
    _symmetry_equiv_pos_as_xyz
    'x, y, z'
    '-x, y+1/2, -z+1/2'
    '-x, -y, -z'
    'x, -y-1/2, z-1/2'
_cell_length_a     11.5893(13)
_cell_length_b     8.2404(9)
_cell_length_c     22.364(2)
_cell_angle_alpha     90.00
_cell_angle_beta     119.423(7)
_cell_angle_gamma     90.00
_cell_volume     1860.3(3)
_cell_formula_units_Z     2
_cell_measurement_reflns_used     1887
_cell_measurement_theta_min     2.6835
_cell_measurement_theta_max     15.2561
_cell_measurement_temperature     293(2)
_exptl_crystal_description     prism
_exptl_crystal_colour     green
_exptl_crystal_size_max     0.21
_exptl_crystal_size_mid     0.10
_exptl_crystal_size_min     0.04
_exptl_crystal_density_diffrn     1.396
_exptl_crystal_density_meas     ?
_exptl_crystal_density_method     'not measured'
_exptl_crystal_F_000     806
_exptl_absorpt_coefficient_mu     0.911
_exptl_absorpt_correction_type     multi-scan
_exptl_absorpt_process_details     '(SADABS; Sheldrick, 2003)'
_exptl_absorpt_correction_T_min     0.744
_exptl_absorpt_correction_T_max     0.964
_exptl_special_details
;
;
_diffrn_ambient_temperature     293(2)
_diffrn_radiation_type     MoK\a
_diffrn_radiation_wavelength     0.71073
_diffrn_radiation_source     'fine-focus sealed tube'
_diffrn_radiation_monochromator     graphite
_diffrn_measurement_device_type     'Bruker APEX2 CCD area-detector'
_diffrn_measurement_method     '\f and \w'
_diffrn_detector_area_resol_mean     ?
_diffrn_reflns_number     27709
_diffrn_reflns_av_R_equivalents     0.1640
_diffrn_reflns_av_sigmaI/netI     0.1571
_diffrn_reflns_theta_min     2.02
_diffrn_reflns_theta_max     25.14
_diffrn_reflns_theta_full     25.00
_diffrn_measured_fraction_theta_max     0.993
_diffrn_measured_fraction_theta_full     0.999
_diffrn_reflns_limit_h_min     -13
_diffrn_reflns_limit_h_max     13
_diffrn_reflns_limit_k_min     -9
_diffrn_reflns_limit_k_max     9
_diffrn_reflns_limit_l_min     -26
_diffrn_reflns_limit_l_max     26
_diffrn_standards_number     0
_diffrn_standards_interval_count     0
_diffrn_standards_interval_time     0
_diffrn_standards_decay_%     ?
_refine_special_details
;
Refinement of <i>F</i>^2^ against ALL reflections. The weighted <i>R</i>-factor
<i>wR</i> and goodness of fit <i>S</i> are based on <i>F</i>^2^, conventional
<i>R</i>-factors <i>R</i> are based on <i>F</i>, with <i>F</i> set to zero for
negative <i>F</i>^2^. The threshold expression of <i>F</i>^2^ >
\s(<i>F</i>^2^) is used only for calculating <i>R</i>-factors(gt) <i>etc</i>.
and is not relevant to the choice of reflections for refinement.
<i>R</i>-factors based on <i>F</i>^2^ are statistically about twice as large
as those based on <i>F</i>, and <i>R</i>- factors based on ALL data will be
even larger.
;
_reflns_number_total     3304
_reflns_number_gt     1405
_reflns_threshold_expression     I>2\s(I)
_refine_ls_structure_factor_coef     Fsqd
_refine_ls_matrix_type     full
_refine_ls_R_factor_all     0.2188
_refine_ls_R_factor_gt     0.0967
_refine_ls_wR_factor_gt     0.2629
_refine_ls_wR_factor_ref     0.3194
_refine_ls_goodness_of_fit_ref     1.047
_refine_ls_restrained_S_all     1.047
_refine_ls_number_reflns     3304
_refine_ls_number_parameters     223
_refine_ls_number_restraints     0
_refine_ls_hydrogen_treatment     constr
_refine_ls_weighting_scheme     calc
_refine_ls_weighting_details
         'calc w=1/[\s^2^(Fo^2^)+(0.1615P)^2^+0.2636P] where P=(Fo^2^+2Fc^2^)/3'
_atom_sites_solution_hydrogens     geom
_atom_sites_solution_primary     direct
_atom_sites_solution_secondary     difmap
_refine_ls_shift/su_max     0.000
_refine_ls_shift/su_mean     0.000
_refine_diff_density_max     1.285
_refine_diff_density_min     -0.517
_refine_ls_extinction_method     none
_refine_ls_extinction_coef     ?
loop_
    _atom_type_symbol
    _atom_type_description
    _atom_type_scat_dispersion_real
    _atom_type_scat_dispersion_imag
    _atom_type_scat_source
    'C' 'C' 0.0033 0.0016
                         'International Tables Vol C Tables 4.2.6.8 and 6.1.1.4'
    'H' 'H' 0.0000 0.0000
                         'International Tables Vol C Tables 4.2.6.8 and 6.1.1.4'
    'N' 'N' 0.0061 0.0033
                         'International Tables Vol C Tables 4.2.6.8 and 6.1.1.4'
    'Cl' 'Cl' 0.1484 0.1585
                         'International Tables Vol C Tables 4.2.6.8 and 6.1.1.4'
    'Cu' 'Cu' 0.3201 1.2651
                         'International Tables Vol C Tables 4.2.6.8 and 6.1.1.4'
_computing_data_collection     'APEX2 (Bruker, 2005)'
_computing_cell_refinement     'SAINT (Bruker, 2003)'
_computing_data_reduction     'SAINT (Bruker, 2003)'
_computing_structure_solution     'SHELXS97 (Sheldrick, 2008)'
_computing_structure_refinement     'SHELXL97 (Sheldrick, 2008)'
_computing_molecular_graphics     'PLATON (Spek, 2003)'
_computing_publication_material     'SHELXL97 (Sheldrick, 2008)'
loop_
    _atom_site_type_symbol
    _atom_site_label
    _atom_site_fract_x
    _atom_site_fract_y
    _atom_site_fract_z
    _atom_site_U_iso_or_equiv
    _atom_site_adp_type
    _atom_site_calc_flag
    _atom_site_refinement_flags
    _atom_site_occupancy
    _atom_site_disorder_assembly
    _atom_site_disorder_group
    Cu Cu 0.5000 0.0000 0.0000 0.0567(7) Uani d S 1 . .
    Cl Cl1 0.6357(3) -0.0354(3) 0.11412(14) 0.0719(9) Uani d . 1 . .
    Cl Cl2 0.4205(3) 0.2267(4) 0.02411(15) 0.0826(11) Uani d . 1 . .
    N N1 0.7105(8) 0.4791(9) 0.0748(4) 0.055(2) Uani d . 1 . .
    H H1 0.6701 0.5646 0.0521 0.066 Uiso calc R 1 . .
    N N2 0.7200(9) 0.5995(10) 0.1697(4) 0.062(2) Uani d . 1 . .
    H H2 0.7380 0.6909 0.1576 0.075 Uiso calc R 1 . .
    N N3 0.7583(8) 0.3232(10) 0.1706(4) 0.057(2) Uani d . 1 . .
    H H3 0.7238 0.2389 0.1453 0.069 Uiso calc R 1 . .
    C C1 0.7289(10) 0.4673(11) 0.1380(6) 0.055(3) Uani d . 1 . .
    C C2 0.7497(12) 0.3671(13) 0.0409(6) 0.060(3) Uani d . 1 . .
    C C3 0.8688(11) 0.2853(14) 0.0731(6) 0.069(3) Uani d . 1 . .
    H H3A 0.9255 0.2991 0.1199 0.083 Uiso calc R 1 . .
    C C4 0.9037(14) 0.1834(15) 0.0360(7) 0.085(4) Uani d . 1 . .
    H H4 0.9849 0.1303 0.0577 0.102 Uiso calc R 1 . .
    C C5 0.8197(15) 0.1595(17) -0.0327(8) 0.084(4) Uani d . 1 . .
    H H5 0.8431 0.0888 -0.0574 0.101 Uiso calc R 1 . .
    C C6 0.7024(15) 0.2395(16) -0.0646(6) 0.086(4) Uani d . 1 . .
    H H6 0.6462 0.2265 -0.1115 0.103 Uiso calc R 1 . .
    C C7 0.6666(12) 0.3400(14) -0.0272(6) 0.074(3) Uani d . 1 . .
    H H7 0.5842 0.3903 -0.0489 0.089 Uiso calc R 1 . .
    C C8 0.6834(11) 0.6040(13) 0.2223(5) 0.059(3) Uani d . 1 . .
    C C9 0.7498(11) 0.7120(13) 0.2771(6) 0.066(3) Uani d . 1 . .
    H H9 0.8164 0.7788 0.2792 0.079 Uiso calc R 1 . .
    C C10 0.7153(13) 0.7180(15) 0.3276(6) 0.079(4) Uani d . 1 . .
    H H10 0.7582 0.7892 0.3644 0.094 Uiso calc R 1 . .
    C C11 0.6171(13) 0.6182(15) 0.3234(7) 0.073(3) Uani d . 1 . .
    H H11 0.5943 0.6208 0.3579 0.087 Uiso calc R 1 . .
    C C12 0.5536(11) 0.5173(14) 0.2705(6) 0.067(3) Uani d . 1 . .
    H H12 0.4874 0.4504 0.2687 0.081 Uiso calc R 1 . .
    C C13 0.5842(11) 0.5110(13) 0.2195(6) 0.065(3) Uani d . 1 . .
    H H13 0.5369 0.4424 0.1823 0.078 Uiso calc R 1 . .
    C C14 0.8391(11) 0.2945(12) 0.2415(5) 0.054(3) Uani d . 1 . .
    C C15 0.9571(13) 0.3811(16) 0.2788(7) 0.077(3) Uani d . 1 . .
    H H15 0.9813 0.4584 0.2567 0.092 Uiso calc R 1 . .
    C C16 1.0364(12) 0.3537(17) 0.3468(8) 0.079(4) Uani d . 1 . .
    H H16 1.1129 0.4146 0.3721 0.095 Uiso calc R 1 . .
    C C17 1.0011(17) 0.233(2) 0.3775(6) 0.099(5) Uani d . 1 . .
    H H17 1.0568 0.2110 0.4237 0.118 Uiso calc R 1 . .
    C C18 0.8876(15) 0.1465(16) 0.3424(6) 0.088(4) Uani d . 1 . .
    H H18 0.8648 0.0666 0.3641 0.106 Uiso calc R 1 . .
    C C19 0.8083(12) 0.1796(13) 0.2748(6) 0.066(3) Uani d . 1 . .
    H H19 0.7300 0.1213 0.2503 0.079 Uiso calc R 1 . .
loop_
    _atom_site_aniso_label
    _atom_site_aniso_U_11
    _atom_site_aniso_U_22
    _atom_site_aniso_U_33
    _atom_site_aniso_U_12
    _atom_site_aniso_U_13
    _atom_site_aniso_U_23
    Cu 0.0701(13) 0.0335(10) 0.0702(13) 0.0039(9) 0.0374(10) 0.0044(8)
    Cl1 0.088(2) 0.0415(16) 0.0687(18) 0.0019(14) 0.0247(17) -0.0021(13)
    Cl2 0.128(3) 0.0549(18) 0.082(2) 0.0388(18) 0.064(2) 0.0194(15)
    N1 0.074(6) 0.047(5) 0.056(5) 0.011(4) 0.040(5) 0.007(4)
    N2 0.101(7) 0.032(5) 0.069(6) -0.004(5) 0.053(6) -0.001(4)
    N3 0.077(6) 0.044(5) 0.053(5) -0.005(5) 0.034(5) 0.001(4)
    C1 0.055(7) 0.037(6) 0.074(8) -0.001(5) 0.033(6) 0.004(5)
    C2 0.074(8) 0.053(7) 0.063(8) -0.006(6) 0.040(7) -0.003(6)
    C3 0.062(8) 0.065(8) 0.090(9) 0.016(6) 0.046(7) 0.006(6)
    C4 0.103(11) 0.054(8) 0.114(11) 0.028(7) 0.065(10) 0.005(7)
    C5 0.096(10) 0.082(9) 0.100(11) 0.004(9) 0.067(9) -0.011(8)
    C6 0.095(11) 0.077(9) 0.078(9) -0.003(8) 0.036(8) -0.023(7)
    C7 0.079(8) 0.065(8) 0.087(9) 0.005(7) 0.047(8) -0.006(7)
    C8 0.075(8) 0.046(6) 0.055(7) 0.010(6) 0.031(6) 0.013(5)
    C9 0.076(8) 0.051(7) 0.069(8) -0.005(6) 0.034(7) -0.006(6)
    C10 0.097(10) 0.070(8) 0.067(8) 0.007(8) 0.039(8) -0.011(6)
    C11 0.092(9) 0.063(8) 0.086(9) 0.014(7) 0.061(8) 0.009(7)
    C12 0.066(7) 0.067(8) 0.083(8) 0.001(6) 0.047(7) -0.002(7)
    C13 0.076(8) 0.052(7) 0.068(7) -0.016(6) 0.036(7) -0.002(6)
    C14 0.064(8) 0.037(6) 0.069(8) 0.009(5) 0.039(7) 0.003(5)
    C15 0.081(9) 0.078(9) 0.080(9) 0.013(8) 0.047(8) 0.003(7)
    C16 0.055(8) 0.072(9) 0.100(11) -0.001(7) 0.031(8) -0.014(8)
    C17 0.109(12) 0.110(13) 0.056(8) 0.042(11) 0.025(9) -0.004(9)
    C18 0.112(11) 0.069(9) 0.059(9) -0.006(9) 0.022(8) 0.004(7)
    C19 0.079(8) 0.050(7) 0.062(8) 0.000(6) 0.030(7) 0.003(6)
_geom_special_details
;
All e.s.d.'s (except the e.s.d. in the dihedral angle between two l.s. planes)
are estimated using the full covariance matrix. The cell e.s.d.'s are taken
into account individually in the estimation of e.s.d.'s in distances, angles
and torsion angles; correlations between e.s.d.'s in cell parameters are only
used when they are defined by crystal symmetry. An approximate (isotropic)
treatment of cell e.s.d.'s is used for estimating e.s.d.'s involving l.s.
planes.
;
loop_
    _geom_bond_atom_site_label_1
    _geom_bond_atom_site_label_2
    _geom_bond_site_symmetry_2
    _geom_bond_distance
    _geom_bond_publ_flag
    Cu Cl2 . 2.263(3) ?
    Cu Cl2 3_655 2.263(3) ?
    Cu Cl1 . 2.265(3) ?
    Cu Cl1 3_655 2.265(3) ?
    N1 C1 . 1.324(12) ?
    N1 C2 . 1.404(12) ?
    N1 H1 . 0.8600 ?
    N2 C1 . 1.332(12) ?
    N2 C8 . 1.433(12) ?
    N2 H2 . 0.8600 ?
    N3 C1 . 1.347(12) ?
    N3 C14 . 1.411(12) ?
    N3 H3 . 0.8600 ?
    C2 C7 . 1.363(14) ?
    C2 C3 . 1.379(14) ?
    C3 C4 . 1.373(15) ?
    C3 H3A . 0.9300 ?
    C4 C5 . 1.371(15) ?
    C4 H4 . 0.9300 ?
    C5 C6 . 1.356(16) ?
    C5 H5 . 0.9300 ?
    C6 C7 . 1.376(15) ?
    C6 H6 . 0.9300 ?
    C7 H7 . 0.9300 ?
    C8 C13 . 1.358(14) ?
    C8 C9 . 1.400(14) ?
    C9 C10 . 1.372(15) ?
    C9 H9 . 0.9300 ?
    C10 C11 . 1.370(16) ?
    C10 H10 . 0.9300 ?
    C11 C12 . 1.332(15) ?
    C11 H11 . 0.9300 ?
    C12 C13 . 1.351(14) ?
    C12 H12 . 0.9300 ?
    C13 H13 . 0.9300 ?
    C14 C19 . 1.355(14) ?
    C14 C15 . 1.398(15) ?
    C15 C16 . 1.353(15) ?
    C15 H15 . 0.9300 ?
    C16 C17 . 1.377(19) ?
    C16 H16 . 0.9300 ?
    C17 C18 . 1.359(19) ?
    C17 H17 . 0.9300 ?
    C18 C19 . 1.356(14) ?
    C18 H18 . 0.9300 ?
    C19 H19 . 0.9300 ?
loop_
    _geom_angle_atom_site_label_1
    _geom_angle_atom_site_label_2
    _geom_angle_atom_site_label_3
    _geom_angle_site_symmetry_1
    _geom_angle_site_symmetry_3
    _geom_angle
    _geom_angle_publ_flag
    Cl2 Cu Cl2 . 3_655 180.00(15) ?
    Cl2 Cu Cl1 . . 88.65(10) ?
    Cl2 Cu Cl1 3_655 . 91.35(10) ?
    Cl2 Cu Cl1 . 3_655 91.35(10) ?
    Cl2 Cu Cl1 3_655 3_655 88.65(10) ?
    Cl1 Cu Cl1 . 3_655 180.00(16) ?
    C1 N1 C2 . . 127.0(9) ?
    C1 N1 H1 . . 116.5 ?
    C2 N1 H1 . . 116.5 ?
    C1 N2 C8 . . 126.2(9) ?
    C1 N2 H2 . . 116.9 ?
    C8 N2 H2 . . 116.9 ?
    C1 N3 C14 . . 127.5(9) ?
    C1 N3 H3 . . 116.3 ?
    C14 N3 H3 . . 116.3 ?
    N1 C1 N2 . . 119.6(9) ?
    N1 C1 N3 . . 120.5(9) ?
    N2 C1 N3 . . 119.8(10) ?
    C7 C2 C3 . . 118.6(11) ?
    C7 C2 N1 . . 118.2(10) ?
    C3 C2 N1 . . 123.2(10) ?
    C4 C3 C2 . . 120.0(12) ?
    C4 C3 H3A . . 120.0 ?
    C2 C3 H3A . . 120.0 ?
    C5 C4 C3 . . 120.5(12) ?
    C5 C4 H4 . . 119.8 ?
    C3 C4 H4 . . 119.8 ?
    C6 C5 C4 . . 119.7(12) ?
    C6 C5 H5 . . 120.2 ?
    C4 C5 H5 . . 120.2 ?
    C5 C6 C7 . . 119.8(12) ?
    C5 C6 H6 . . 120.1 ?
    C7 C6 H6 . . 120.1 ?
    C2 C7 C6 . . 121.3(12) ?
    C2 C7 H7 . . 119.4 ?
    C6 C7 H7 . . 119.4 ?
    C13 C8 C9 . . 119.2(10) ?
    C13 C8 N2 . . 122.2(10) ?
    C9 C8 N2 . . 118.5(10) ?
    C10 C9 C8 . . 119.1(11) ?
    C10 C9 H9 . . 120.4 ?
    C8 C9 H9 . . 120.4 ?
    C11 C10 C9 . . 119.3(12) ?
    C11 C10 H10 . . 120.3 ?
    C9 C10 H10 . . 120.3 ?
    C12 C11 C10 . . 120.9(11) ?
    C12 C11 H11 . . 119.5 ?
    C10 C11 H11 . . 119.5 ?
    C11 C12 C13 . . 120.9(11) ?
    C11 C12 H12 . . 119.5 ?
    C13 C12 H12 . . 119.5 ?
    C12 C13 C8 . . 120.5(11) ?
    C12 C13 H13 . . 119.8 ?
    C8 C13 H13 . . 119.8 ?
    C19 C14 C15 . . 118.3(11) ?
    C19 C14 N3 . . 121.7(10) ?
    C15 C14 N3 . . 120.0(10) ?
    C16 C15 C14 . . 120.7(12) ?
    C16 C15 H15 . . 119.6 ?
    C14 C15 H15 . . 119.6 ?
    C15 C16 C17 . . 118.4(13) ?
    C15 C16 H16 . . 120.8 ?
    C17 C16 H16 . . 120.8 ?
    C18 C17 C16 . . 122.1(13) ?
    C18 C17 H17 . . 118.9 ?
    C16 C17 H17 . . 118.9 ?
    C17 C18 C19 . . 118.1(13) ?
    C17 C18 H18 . . 120.9 ?
    C19 C18 H18 . . 120.9 ?
    C14 C19 C18 . . 122.3(12) ?
    C14 C19 H19 . . 118.8 ?
    C18 C19 H19 . . 118.8 ?
loop_
    _geom_torsion_atom_site_label_1
    _geom_torsion_atom_site_label_2
    _geom_torsion_atom_site_label_3
    _geom_torsion_atom_site_label_4
    _geom_torsion_site_symmetry_1
    _geom_torsion_site_symmetry_2
    _geom_torsion_site_symmetry_3
    _geom_torsion_site_symmetry_4
    _geom_torsion
    _geom_torsion_publ_flag
    C2 N1 C1 N2 . . . . 161.5(10) ?
    C2 N1 C1 N3 . . . . -17.6(16) ?
    C8 N2 C1 N1 . . . . 152.7(10) ?
    C8 N2 C1 N3 . . . . -28.2(16) ?
    C14 N3 C1 N1 . . . . 146.9(9) ?
    C14 N3 C1 N2 . . . . -32.2(15) ?
    C1 N1 C2 C7 . . . . 141.5(11) ?
    C1 N1 C2 C3 . . . . -39.4(16) ?
    C7 C2 C3 C4 . . . . 2.3(17) ?
    N1 C2 C3 C4 . . . . -176.8(10) ?
    C2 C3 C4 C5 . . . . -1.4(19) ?
    C3 C4 C5 C6 . . . . 1(2) ?
    C4 C5 C6 C7 . . . . -2(2) ?
    C3 C2 C7 C6 . . . . -3.2(17) ?
    N1 C2 C7 C6 . . . . 175.9(10) ?
    C5 C6 C7 C2 . . . . 3.1(19) ?
    C1 N2 C8 C13 . . . . -41.0(15) ?
    C1 N2 C8 C9 . . . . 141.1(11) ?
    C13 C8 C9 C10 . . . . 1.8(16) ?
    N2 C8 C9 C10 . . . . 179.7(9) ?
    C8 C9 C10 C11 . . . . 0.1(17) ?
    C9 C10 C11 C12 . . . . -0.9(17) ?
    C10 C11 C12 C13 . . . . -0.1(18) ?
    C11 C12 C13 C8 . . . . 2.1(17) ?
    C9 C8 C13 C12 . . . . -2.9(16) ?
    N2 C8 C13 C12 . . . . 179.3(10) ?
    C1 N3 C14 C19 . . . . 141.6(11) ?
    C1 N3 C14 C15 . . . . -41.1(15) ?
    C19 C14 C15 C16 . . . . -1.8(16) ?
    N3 C14 C15 C16 . . . . -179.2(9) ?
    C14 C15 C16 C17 . . . . 2.9(17) ?
    C15 C16 C17 C18 . . . . -2.4(19) ?
    C16 C17 C18 C19 . . . . 1(2) ?
    C15 C14 C19 C18 . . . . 0.1(16) ?
    N3 C14 C19 C18 . . . . 177.5(10) ?
    C17 C18 C19 C14 . . . . 0.4(18) ?
loop_
    _geom_hbond_atom_site_label_D
    _geom_hbond_atom_site_label_H
    _geom_hbond_atom_site_label_A
    _geom_hbond_site_symmetry_A
    _geom_hbond_distance_DH
    _geom_hbond_distance_HA
    _geom_hbond_distance_DA
    _geom_hbond_angle_DHA
    N1 H1 Cl2 3_665 0.86 2.28 3.126(8) 167.3
    N2 H2 Cl1 1_565 0.86 2.51 3.218(8) 140.1
    N3 H3 Cl1 . 0.86 2.44 3.253(9) 158.5
