# Supplementary material for: Bis(triphenyl­guanidinium) tetra­chlorido­cuprate(II)
Source: Acta Crystallogr Sect E Struct Rep Online. 2008 Jul 31;64(Pt 8):m1083. doi: 10.1107/S1600536808023404 (PMC2961991; doi:10.1107/S1600536808023404)
Supplement: Supplementary file 2 [file e-64-m1083-Isup2.hkl]

#
# h,k,l, Fc-squared, Fo-squared, sigma(Fo-squared) and status flag
#
data_I
_shelx_title ' tpgcucl2                         P21/c'
_shelx_refln_list_code          4
_shelx_F_calc_maximum      181.77
_exptl_crystal_F_000       806.00
_reflns_d_resolution_high  0.8364
 
loop_
 _symmetry_equiv_pos_as_xyz
 'x, y, z'
 '-x, y+1/2, -z+1/2'
 '-x, -y, -z'
 'x, -y-1/2, z-1/2'
 
_cell_length_a    11.5893
_cell_length_b     8.2404
_cell_length_c    22.3640
_cell_angle_alpha  90.000
_cell_angle_beta  119.423
_cell_angle_gamma  90.000
 
_shelx_F_squared_multiplier     1.000
 
loop_
 _refln_index_h
 _refln_index_k
 _refln_index_l
 _refln_F_squared_calc
 _refln_F_squared_meas
 _refln_F_squared_sigma
 _refln_observed_status
   1   0   0    11775.18    16328.37    223.83 o
   2   0   0     2553.06     2039.19     39.10 o
   3   0   0     1572.94     1652.26     43.86 o
   4   0   0     1089.33     1023.25     38.68 o
   5   0   0      494.69      620.94     37.09 o
   6   0   0       24.69       41.57     31.57 o
   7   0   0       36.29      -19.46     37.21 o
   8   0   0      403.01      303.71     54.46 o
   9   0   0      290.73      301.29    206.37 o
  10   0   0        1.43       -9.57    159.59 o
  11   0   0        4.01       11.26    117.02 o
  12   0   0        4.05      128.81    211.21 o
   1   1   0     2618.39     1926.23     26.54 o
   2   1   0    21809.16    19915.46    180.19 o
   3   1   0     1221.33     1166.83     26.71 o
   4   1   0       84.17       64.09     19.55 o
   5   1   0      912.85      745.27     28.99 o
   6   1   0       62.58       66.53     27.54 o
   7   1   0       40.63       32.94     29.41 o
   8   1   0       70.65      147.30     43.94 o
   9   1   0        5.89       25.77     54.50 o
  10   1   0        1.44       -7.52     66.75 o
  11   1   0        1.48      -23.62     80.52 o
   0   2   0      732.63     1256.11     51.39 o
   1   2   0    16549.96    15918.65    184.14 o
   2   2   0     3283.76     5828.43    299.61 o
   3   2   0       53.94      183.27     27.94 o
   4   2   0      302.48      342.33     23.38 o
   5   2   0     1474.61     1380.78     35.87 o
   6   2   0      952.55      967.95     37.57 o
   7   2   0     1063.90     1093.23     51.48 o
   8   2   0      345.04      323.06     56.74 o
   9   2   0      179.36      275.22     80.93 o
  10   2   0       26.36       25.79     87.61 o
  11   2   0        1.42      -71.49     71.49 o
   1   3   0      489.67      799.99     41.77 o
   2   3   0       96.94     2026.53    334.82 o
   3   3   0        9.12       54.04     24.06 o
   4   3   0      550.32      593.39     32.25 o
   5   3   0     2030.23     2068.84     51.84 o
   6   3   0       83.31       79.57     31.86 o
   7   3   0       25.42       -0.68     38.48 o
   8   3   0       34.01       46.00     60.48 o
   9   3   0       11.39        8.96     83.60 o
  10   3   0        6.03      -46.36     76.07 o
  11   3   0        2.81      103.52     86.71 o
   0   4   0     6825.46     7143.14    139.45 o
   1   4   0     9041.46     8834.03    126.67 o
   2   4   0     2182.61     3021.12     65.28 o
   3   4   0      889.47      971.20     39.93 o
   4   4   0      297.56      260.80     33.03 o
   5   4   0      144.48      126.98     35.58 o
   6   4   0       90.13      136.18     40.62 o
   7   4   0        4.67       34.58     63.89 o
   8   4   0       98.17       53.22     74.88 o
   9   4   0       61.77       13.39     77.39 o
  10   4   0       23.87      -44.36     82.53 o
  11   4   0        0.45      -59.20    192.43 o
   1   5   0     1715.35     1975.83     58.78 o
   2   5   0      524.54      465.55     42.96 o
   3   5   0      723.33      737.22     47.56 o
   4   5   0      383.25      338.21     44.08 o
   5   5   0        0.84       22.46     50.52 o
   6   5   0       96.22       36.78     61.84 o
   7   5   0       41.04        4.84     60.88 o
   8   5   0       93.44      -36.97     78.04 o
   9   5   0        4.17      -78.30     78.30 o
  10   5   0        5.10      124.04     90.58 o
   0   6   0     1544.58     2308.17    113.66 o
   1   6   0      180.48      259.73     45.06 o
   2   6   0      140.68      237.53     48.50 o
   3   6   0      643.78      790.88     64.67 o
   4   6   0      140.69      100.67     55.83 o
   5   6   0      170.30      217.99     74.59 o
   6   6   0      163.44      119.07     67.95 o
   7   6   0      394.62      364.47     94.22 o
   8   6   0      146.63      187.17     87.33 o
   9   6   0       41.82       82.33     89.90 o
   1   7   0      260.72      328.65     66.16 o
   2   7   0      138.31       49.31     75.75 o
   3   7   0      161.68      217.17     63.15 o
   4   7   0       16.69       75.99     62.24 o
   5   7   0      212.38      230.48     74.94 o
   6   7   0      288.93      390.88     87.84 o
   7   7   0        6.73      -64.39     85.69 o
   8   7   0        8.73       17.77    117.30 o
   0   8   0      473.77      490.30    143.34 o
   1   8   0      606.47      689.19     96.74 o
   2   8   0      492.97      577.61    139.02 o
   3   8   0       70.18       -4.51     74.30 o
   4   8   0      346.29      339.57     88.82 o
   5   8   0      142.77       79.34     77.89 o
   6   8   0       21.62        2.93     87.96 o
   1   9   0        0.78       25.78     90.31 o
   2   9   0        9.78      -75.04     92.62 o
   3   9   0      255.03      191.82    110.86 o
   4   9   0       64.74      151.22    111.91 o
 -12   1   1        1.10       23.41     83.54 o
 -11   1   1       36.24      145.91     81.43 o
 -10   1   1       56.09       69.77    103.59 o
  -9   1   1      312.84      282.09     54.77 o
  -8   1   1     1125.08     1325.90     60.66 o
  -7   1   1     1609.23     1536.78     45.31 o
  -6   1   1       96.37      108.57     24.41 o
  -5   1   1     2498.45     2358.87     43.04 o
  -4   1   1      301.16      362.53     21.27 o
  -3   1   1     4468.95     3251.39     41.65 o
  -2   1   1     5198.24     5229.57     54.81 o
  -1   1   1       24.12       32.26     11.93 o
   0   1   1     2966.90     3259.39     39.56 o
   1   1   1    16776.09    13594.46    143.96 o
   2   1   1    19219.38    14669.29    153.09 o
   3   1   1      167.08      165.05     20.95 o
   4   1   1       72.99       62.28     21.01 o
   5   1   1     1227.38     1374.44     40.33 o
   6   1   1     3383.25     2958.78     58.68 o
   7   1   1     1245.75     1347.02     55.91 o
   8   1   1       23.30      -38.55     38.55 o
   9   1   1       22.38        1.32     97.63 o
  10   1   1       11.22      -76.24     76.24 o
  11   1   1        1.35       52.82     87.67 o
 -12   2   1        0.51      -41.00    106.44 o
 -11   2   1        5.31       -9.03     75.00 o
 -10   2   1       29.27       88.54     75.96 o
  -9   2   1       12.85       85.55     59.51 o
  -8   2   1       52.38       51.14     50.23 o
  -7   2   1      399.22      360.59     42.08 o
  -6   2   1      184.38      111.57     26.89 o
  -5   2   1      226.40      260.15     25.84 o
  -4   2   1      362.88      448.38     62.88 o
  -3   2   1      147.89      241.27     23.15 o
  -2   2   1      243.82     3047.51    115.78 o
  -1   2   1     9266.56    11228.91    132.74 o
   0   2   1      342.75      405.82     25.38 o
   1   2   1      260.43      753.83     48.15 o
   2   2   1     5507.66     4821.70     66.81 o
   3   2   1      269.91      286.37     24.63 o
   4   2   1       12.99       21.31     19.36 o
   5   2   1      129.10      143.28     23.85 o
   6   2   1       43.08        9.60     27.44 o
   7   2   1       13.58       18.23     39.84 o
   8   2   1        8.71       24.43     51.98 o
   9   2   1      109.37       58.33     77.54 o
  10   2   1       78.99       47.72     72.45 o
  11   2   1        0.32      -76.78     76.78 o
 -11   3   1        3.91       63.83     84.96 o
 -10   3   1        9.07      -80.22    112.04 o
  -9   3   1       89.89      169.04    124.53 o
  -8   3   1      740.05      625.88     70.35 o
  -7   3   1      519.61      608.17     52.09 o
  -6   3   1      466.18      405.58     34.13 o
  -5   3   1      125.11      107.53     28.07 o
  -4   3   1      105.45      274.03     58.00 o
  -3   3   1      106.88      471.68     53.70 o
  -2   3   1     2168.96     3277.52     61.11 o
  -1   3   1     6792.63     7888.28    109.79 o
   0   3   1     1717.09     2071.92     50.71 o
   1   3   1      484.88      692.41     52.79 o
   2   3   1      113.42      188.85     37.63 o
   3   3   1     2028.52     1877.48     45.82 o
   4   3   1     1034.38     1069.92     39.75 o
   5   3   1     1732.38     1676.98     47.20 o
   6   3   1     1671.38     1608.96     57.74 o
   7   3   1     1401.12     1306.64     70.56 o
   8   3   1      317.54      283.23     74.30 o
   9   3   1       56.48        1.25     79.87 o
  10   3   1        8.56       -5.56     80.63 o
  11   3   1       33.03      -23.26     84.85 o
 -11   4   1       24.56       50.89     88.77 o
 -10   4   1       23.60       15.49     83.27 o
  -9   4   1        1.44      -71.26     71.26 o
  -8   4   1        0.25      -55.77     68.62 o
  -7   4   1       44.60        9.78     45.44 o
  -6   4   1       15.48      -37.08     37.08 o
  -5   4   1       81.11       67.73     33.35 o
  -4   4   1       32.88      105.13     32.38 o
  -3   4   1      239.58      266.84     32.92 o
  -2   4   1        5.81      504.68     45.87 o
  -1   4   1       99.62      182.84     28.96 o
   0   4   1      220.07      357.99     35.42 o
   1   4   1       44.16       72.77     29.21 o
   2   4   1       17.24      262.26     32.30 o
   3   4   1      376.57      458.96     35.63 o
   4   4   1      227.93      225.97     34.92 o
   5   4   1      178.39      198.27     35.95 o
   6   4   1        5.83       -6.00     42.34 o
   7   4   1       64.10        6.93     50.50 o
   8   4   1       87.40      -19.94     80.83 o
   9   4   1        5.58      -40.56     81.44 o
  10   4   1       71.89       88.89     89.92 o
 -10   5   1       54.07      168.20     89.85 o
  -9   5   1       59.16       53.22     83.29 o
  -8   5   1      188.77      183.39    128.34 o
  -7   5   1      488.89      554.93     75.29 o
  -6   5   1       24.18      -22.33     49.90 o
  -5   5   1        1.31       31.34     49.82 o
  -4   5   1       44.93       83.89     42.09 o
  -3   5   1      478.39      398.65     42.62 o
  -2   5   1     1773.13     2018.59     60.08 o
  -1   5   1     2114.33     2620.15     63.84 o
   0   5   1     2760.91     3102.94     68.04 o
   1   5   1     3261.83     3223.04     70.87 o
   2   5   1      489.07      533.81     46.71 o
   3   5   1      152.31      202.28     38.80 o
   4   5   1      598.45      673.69     52.90 o
   5   5   1      502.66      568.49     70.53 o
   6   5   1      335.06      453.26     57.38 o
   7   5   1       54.87      -35.17     62.74 o
   8   5   1       10.20       -5.63     81.20 o
   9   5   1       72.74       96.01     92.08 o
  10   5   1       21.84       82.23     91.42 o
  -9   6   1       10.13       22.86     88.08 o
  -8   6   1      162.39       97.43     86.27 o
  -7   6   1       65.19       88.62     80.71 o
  -6   6   1      166.64      169.06     87.75 o
  -5   6   1      170.54      144.45     56.30 o
  -4   6   1      509.57      566.69     63.55 o
  -3   6   1      437.63      473.11     55.14 o
  -2   6   1     1850.94     1763.18     71.83 o
  -1   6   1      240.64      247.98     46.97 o
   0   6   1      423.94      531.43     49.24 o
   1   6   1     1391.11     1788.86     71.70 o
   2   6   1      112.96       33.51     45.74 o
   3   6   1        7.96       35.76     51.01 o
   4   6   1      231.91      242.48     59.66 o
   5   6   1       14.84       44.25     59.29 o
   6   6   1       14.32      125.76     79.46 o
   7   6   1       10.10      -70.03     70.03 o
   8   6   1        0.05       17.64     84.74 o
   9   6   1       10.11      -13.79    185.82 o
  -8   7   1       47.75      153.38     92.54 o
  -7   7   1      172.27      188.69     88.94 o
  -6   7   1      634.74      564.06    111.46 o
  -5   7   1      164.28      198.22     73.24 o
  -4   7   1      210.05      266.22     63.43 o
  -3   7   1      378.37      412.81     68.97 o
  -2   7   1      197.30      164.94     66.15 o
  -1   7   1      176.87      168.87     61.63 o
   0   7   1       13.26       16.61     59.92 o
   1   7   1       19.88      -14.36     56.00 o
   2   7   1      813.41      859.31     76.02 o
   3   7   1      709.37      688.68     77.78 o
   4   7   1      334.29      401.07     72.35 o
   5   7   1      318.19      359.97     78.06 o
   6   7   1      330.65      219.10     94.61 o
   7   7   1      113.88      149.46    107.63 o
   8   7   1       75.11      -83.74     97.46 o
  -7   8   1        0.01      -83.53     83.53 o
  -6   8   1        0.12       68.90     97.90 o
  -5   8   1       51.02       85.37     78.81 o
  -4   8   1      449.30      613.76    123.02 o
  -3   8   1       62.69       28.23     94.85 o
  -2   8   1      384.75      320.95     96.02 o
  -1   8   1        0.11       18.94     74.33 o
   0   8   1      354.63      401.27     88.69 o
   1   8   1      357.44      368.52     94.66 o
   2   8   1       30.64       93.59     72.37 o
   3   8   1      817.61      709.75    118.42 o
   4   8   1      147.05      114.42     86.41 o
   5   8   1        5.86       25.46     89.54 o
   6   8   1       35.57      -83.80     83.80 o
  -5   9   1       25.07      133.13    202.33 o
  -4   9   1       94.57      -31.29    150.70 o
  -3   9   1       44.19        5.91     99.68 o
  -2   9   1       73.59      213.84    108.06 o
  -1   9   1       28.16       68.43     92.54 o
   0   9   1      211.65      193.18     96.93 o
   1   9   1      985.47      955.34    157.46 o
   2   9   1      385.94      337.46    100.75 o
   3   9   1      158.72      236.96    109.52 o
   4   9   1       66.84       31.53     93.31 o
 -12   0   2        5.09      -12.48    113.09 o
 -11   0   2       40.61       22.06    103.88 o
 -10   0   2      319.19      334.17    112.39 o
  -9   0   2      538.48      353.14     81.78 o
  -8   0   2      238.09      315.74     53.34 o
  -7   0   2       64.29       86.13     31.38 o
  -6   0   2      277.98      252.39     26.02 o
  -5   0   2     2268.63     2339.35     54.92 o
  -4   0   2     3998.16     3787.67     62.32 o
  -3   0   2       88.65     6716.24    508.03 o
  -2   0   2     9579.65     9296.42    117.51 o
  -1   0   2    29384.09    24449.13    479.08 o
   0   0   2      510.09      522.83     15.76 o
   2   0   2     1384.37     1297.57     32.17 o
   3   0   2     2621.53     2194.29     52.69 o
   4   0   2     1326.41     1324.88     45.54 o
   5   0   2      959.79     1012.12     45.56 o
   6   0   2      714.66      632.34     44.21 o
   7   0   2      564.68      607.62     62.63 o
   8   0   2      228.93      206.28     71.73 o
   9   0   2       72.41      228.05    115.38 o
  10   0   2       32.81      104.46    181.56 o
  11   0   2       15.13      -45.11    219.02 o
 -12   1   2        2.12       18.05     81.41 o
 -11   1   2        0.71      -91.31     91.31 o
 -10   1   2        8.49      117.96     64.47 o
  -9   1   2       24.51       21.91     43.49 o
  -8   1   2        0.20      -21.04     33.43 o
  -7   1   2        7.45      -24.79     24.79 o
  -6   1   2     2352.99     2452.34     41.82 o
  -5   1   2      178.56      168.28     19.18 o
  -4   1   2     4597.07     3837.58     52.30 o
  -3   1   2    10832.91     9579.77     92.40 o
  -2   1   2     1537.66     1406.98     22.69 o
  -1   1   2       57.62      509.62     29.87 o
   0   1   2       43.01       38.09     11.04 o
   1   1   2     7729.61     6332.70     70.26 o
   2   1   2     1082.38     1319.86     34.61 o
   3   1   2      182.18      158.71     21.85 o
   4   1   2     2247.98     2172.28     42.46 o
   5   1   2       18.66       -6.82     23.66 o
   6   1   2      112.24       77.21     29.61 o
   7   1   2       34.38       -5.37     39.63 o
   8   1   2       88.96       91.94     47.82 o
   9   1   2       12.53       18.02     69.13 o
  10   1   2        3.20      153.49     83.98 o
  11   1   2        3.79       73.89    125.20 o
 -12   2   2        0.23      115.14     78.64 o
 -11   2   2       17.16      -53.72     69.02 o
 -10   2   2      236.06      250.08     79.42 o
  -9   2   2      398.50      349.26     60.76 o
  -8   2   2      472.00      572.61     50.14 o
  -7   2   2     1069.43     1050.01     40.46 o
  -6   2   2     2150.08     1935.24     45.72 o
  -5   2   2      992.49     1171.60     44.09 o
  -4   2   2     1926.42     2422.99     43.70 o
  -3   2   2     1113.81     1450.12     32.69 o
  -2   2   2     4423.76     4423.60     59.02 o
  -1   2   2     6145.07     9496.19    167.02 o
   0   2   2      159.83      277.55     25.63 o
   1   2   2    10577.94     9188.29    104.53 o
   2   2   2    13048.04    11418.67    128.97 o
   3   2   2     2113.55     2020.20     42.35 o
   4   2   2     5038.99     4056.23     59.74 o
   5   2   2     1794.71     1652.74     43.21 o
   6   2   2     1275.82     1401.08     49.22 o
   7   2   2      914.48      913.24     55.53 o
   8   2   2      472.03      404.31     64.85 o
   9   2   2      189.20      267.85     84.79 o
  10   2   2        7.04      -44.66     72.00 o
  11   2   2        0.99      -75.67     75.67 o
 -11   3   2        1.80      -42.27     77.42 o
 -10   3   2       44.93       84.94     75.95 o
  -9   3   2       59.48      -60.77     60.77 o
  -8   3   2        4.72       70.48     49.19 o
  -7   3   2       82.68       48.21     42.76 o
  -6   3   2       16.25       15.89     33.41 o
  -5   3   2      104.86      109.31     35.29 o
  -4   3   2      131.83      234.42     26.64 o
  -3   3   2      550.84     1231.72     60.33 o
  -2   3   2     1042.83     1134.99     37.24 o
  -1   3   2     1705.04     2065.85     50.34 o
   0   3   2     3062.14     3365.99     61.14 o
   1   3   2      232.07      503.49     49.16 o
   2   3   2     2174.67     2240.98     48.41 o
   3   3   2      561.69      471.75     32.53 o
   4   3   2     2582.21     2463.82     54.85 o
   5   3   2       19.82      -26.70     26.70 o
   6   3   2       44.45       89.86     37.56 o
   7   3   2        0.37       36.35     49.74 o
   8   3   2       26.96      -81.97     91.21 o
   9   3   2       23.08       10.70     79.86 o
  10   3   2        3.59      -31.11     85.78 o
 -11   4   2       75.88       16.72    111.73 o
 -10   4   2      207.05      136.44     80.89 o
  -9   4   2      227.37      206.14    129.17 o
  -8   4   2       89.82      143.49     63.17 o
  -7   4   2       17.55       22.00     47.81 o
  -6   4   2       31.01       51.04     36.56 o
  -5   4   2        6.17       21.05     32.34 o
  -4   4   2      356.21      422.12     36.96 o
  -3   4   2     1131.18     1307.36     47.69 o
  -2   4   2     3560.02     3941.23     68.82 o
  -1   4   2     3785.69     5729.83     92.95 o
   0   4   2     4348.56     4790.23     83.34 o
   1   4   2      896.21     1353.30     68.89 o
   2   4   2     1363.69     1245.57     44.76 o
   3   4   2      100.91       94.62     30.41 o
   4   4   2      426.34      516.33     40.19 o
   5   4   2     2013.97     1950.58     76.17 o
   6   4   2      526.54      433.71     53.47 o
   7   4   2      187.94      147.20     57.64 o
   8   4   2        9.06       64.16     80.85 o
   9   4   2       18.60       26.51     85.01 o
  10   4   2        9.42       19.78     88.15 o
 -10   5   2        1.00      -78.50     78.50 o
  -9   5   2        1.31        4.61     77.39 o
  -8   5   2      126.92       30.47     78.00 o
  -7   5   2      246.70      106.70     67.15 o
  -6   5   2       81.90       60.37     54.90 o
  -5   5   2      124.93      215.91     43.61 o
  -4   5   2      716.14      769.18     50.34 o
  -3   5   2     1423.82     1552.88     54.15 o
  -2   5   2      352.66      452.35     38.29 o
  -1   5   2       96.37      450.47     42.29 o
   0   5   2       34.31       30.66     34.60 o
   1   5   2      509.35      606.46     42.02 o
   2   5   2      108.99      114.60     37.14 o
   3   5   2       17.61        4.45     36.82 o
   4   5   2       51.94       91.53     45.05 o
   5   5   2      166.20      159.39     56.07 o
   6   5   2        5.13       -5.36     48.55 o
   7   5   2      143.77      201.10     77.17 o
   8   5   2       79.46       28.15     86.74 o
   9   5   2        5.65       62.11     93.87 o
  -9   6   2      112.41       45.41     86.82 o
  -8   6   2      149.48      196.81     85.86 o
  -7   6   2      203.81      162.58     83.56 o
  -6   6   2      492.62      447.24     74.85 o
  -5   6   2     1476.14     1581.92     95.25 o
  -4   6   2      315.79      389.52     59.60 o
  -3   6   2       71.26      161.20     46.75 o
  -2   6   2      349.48      303.37     51.74 o
  -1   6   2      521.19      496.89     47.30 o
   0   6   2      298.36      297.52     47.36 o
   1   6   2        3.53       92.92     44.39 o
   2   6   2       13.42      114.01     47.38 o
   3   6   2       21.73       79.09     49.94 o
   4   6   2      276.10      187.69     63.48 o
   5   6   2      302.32      426.24     70.84 o
   6   6   2      403.95      331.49     76.49 o
   7   6   2      308.23      189.20     83.22 o
   8   6   2      141.00       75.84    107.21 o
  -8   7   2       29.22       64.88    125.84 o
  -7   7   2      218.31      323.94     83.65 o
  -6   7   2      182.89      143.10     77.21 o
  -5   7   2       21.16       42.90     61.34 o
  -4   7   2      267.53      319.48     97.37 o
  -3   7   2      197.27      133.47     65.94 o
  -2   7   2      147.17      119.29     65.49 o
  -1   7   2       38.84      218.64     61.56 o
   0   7   2       21.56        4.96     53.15 o
   1   7   2      533.27      687.10     70.64 o
   2   7   2      102.68       80.59     63.17 o
   3   7   2      373.87      403.16     78.26 o
   4   7   2      772.94      615.10     82.53 o
   5   7   2      489.92      419.66     90.00 o
   6   7   2        0.22       11.22     89.15 o
   7   7   2       28.78     -100.35    100.35 o
  -7   8   2       40.49      -10.07     86.41 o
  -6   8   2       97.07      196.74     90.76 o
  -5   8   2       92.12      265.97     93.11 o
  -4   8   2      372.30      220.00     90.49 o
  -3   8   2      289.83      254.48     91.10 o
  -2   8   2       35.65       68.69     75.11 o
  -1   8   2      183.46      420.00     88.73 o
   0   8   2      318.90      286.01     84.80 o
   1   8   2      382.32      364.92     85.84 o
   2   8   2      106.15       74.77     78.56 o
   3   8   2      698.66      451.99     90.43 o
   4   8   2      378.27      335.76     98.91 o
   5   8   2       48.73      -76.43     84.82 o
   6   8   2       50.78     -101.65    101.65 o
  -5   9   2       57.42      154.53    143.21 o
  -4   9   2       58.39       54.23     90.54 o
  -3   9   2       72.22      213.26     94.01 o
  -2   9   2       11.40      -96.23     96.23 o
  -1   9   2       16.54     -105.29    105.29 o
   0   9   2       42.88      -85.25     85.25 o
   1   9   2        9.07      -60.45     88.91 o
   2   9   2       13.43      -30.28     78.12 o
   3   9   2        7.46      -54.63     81.50 o
   4   9   2      170.62      121.01    113.85 o
 -12   1   3       49.71       56.42     76.14 o
 -11   1   3       12.85       16.32     64.77 o
 -10   1   3      162.36      156.44     54.44 o
  -9   1   3      492.88      466.09     53.21 o
  -8   1   3      471.09      444.04     42.06 o
  -7   1   3       58.31       27.98     22.44 o
  -6   1   3      122.96      134.83     19.97 o
  -5   1   3     1437.99     1430.06     29.74 o
  -4   1   3     4461.65     4206.02     47.18 o
  -3   1   3    33041.84    32454.51    301.74 o
  -2   1   3     4995.42     4932.97     56.57 o
  -1   1   3     2621.62     4805.94    145.51 o
   0   1   3     3467.31     2931.52     33.46 o
   1   1   3       20.41       35.39     14.95 o
   2   1   3     1354.00     1305.48     31.77 o
   3   1   3       60.95       33.95     18.59 o
   4   1   3     2325.47     2162.38     43.43 o
   5   1   3     2493.37     2246.41     48.55 o
   6   1   3      635.54      611.46     39.39 o
   7   1   3        2.38      -23.87     40.08 o
   8   1   3        1.81       -0.77     47.63 o
   9   1   3        6.86        1.76     69.97 o
  10   1   3      114.92      172.05     89.79 o
  11   1   3       25.88       16.54    118.39 o
 -12   2   3       14.11       63.78     74.45 o
 -11   2   3        0.38        7.65     76.25 o
 -10   2   3       12.33       37.84     60.58 o
  -9   2   3       46.27       71.85     49.69 o
  -8   2   3       39.08       58.03     40.10 o
  -7   2   3        7.30      -26.69     26.69 o
  -6   2   3      218.40      203.35     23.88 o
  -5   2   3       12.69       38.29     19.83 o
  -4   2   3      367.25      701.52     25.04 o
  -3   2   3      606.09      664.19     25.26 o
  -2   2   3    11615.41    10412.58    120.97 o
  -1   2   3     3481.34     2907.70     43.87 o
   0   2   3     2141.57     1957.19     40.39 o
   1   2   3        0.00       34.06     19.71 o
   2   2   3      157.79      124.44     20.84 o
   3   2   3      561.70      565.40     30.14 o
   4   2   3       29.13       33.21     23.81 o
   5   2   3        6.95       -9.77     25.03 o
   6   2   3       82.14       58.39     35.57 o
   7   2   3       18.58        9.71     46.35 o
   8   2   3        0.18      -68.37     68.37 o
   9   2   3       24.33       34.43    105.07 o
  10   2   3        4.69       92.50     80.09 o
 -12   3   3        1.84      -12.55     80.24 o
 -11   3   3       74.75       67.20     77.83 o
 -10   3   3       14.11       47.47     69.37 o
  -9   3   3      240.09      238.81     57.63 o
  -8   3   3      413.88      342.03     49.78 o
  -7   3   3       70.59       58.98     37.37 o
  -6   3   3       91.87      187.61     32.70 o
  -5   3   3      651.20     1729.32    139.50 o
  -4   3   3    10338.89     9864.58    124.61 o
  -3   3   3     2262.46     2651.04     51.60 o
  -2   3   3     6864.42     6464.68     91.42 o
  -1   3   3     3005.63     2646.58     54.85 o
   0   3   3       15.38       -2.74     21.69 o
   1   3   3      809.78      710.79     31.40 o
   2   3   3      266.10      212.81     23.80 o
   3   3   3      156.49      166.47     29.30 o
   4   3   3      279.69      301.65     34.02 o
   5   3   3     1585.11     1485.80     48.82 o
   6   3   3      924.65      868.13     55.32 o
   7   3   3      167.94      105.47     52.62 o
   8   3   3        2.80      -51.75     68.71 o
   9   3   3       65.46       56.03     84.19 o
  10   3   3        5.37       85.82     89.88 o
 -11   4   3       11.82       21.17    107.69 o
 -10   4   3        0.02       21.54     71.75 o
  -9   4   3       12.90      -29.77     61.87 o
  -8   4   3        0.66      110.56     61.48 o
  -7   4   3       34.65        2.19     47.84 o
  -6   4   3       37.96      -12.96     36.14 o
  -5   4   3      311.94      469.40     37.04 o
  -4   4   3      230.44      188.06     35.09 o
  -3   4   3       10.23      -27.76     27.76 o
  -2   4   3     2654.57     2484.97     57.34 o
  -1   4   3      238.32      175.57     34.04 o
   0   4   3     1268.36     1341.34     45.52 o
   1   4   3     1200.13     1416.11     46.86 o
   2   4   3     1470.37     1460.27     44.80 o
   3   4   3     2368.07     2263.06     57.08 o
   4   4   3      816.37      874.02     47.42 o
   5   4   3      124.93      113.78     41.89 o
   6   4   3       62.86       15.36     49.24 o
   7   4   3       19.02      -52.68     52.68 o
   8   4   3        0.26       62.26     85.24 o
   9   4   3        0.15        6.99     87.20 o
  10   4   3        8.87      -21.36     88.10 o
 -11   5   3        3.32      191.37    141.82 o
 -10   5   3      133.19       30.93     80.83 o
  -9   5   3      301.37      399.61     88.88 o
  -8   5   3      319.78      410.17     86.88 o
  -7   5   3       96.39      116.67     66.71 o
  -6   5   3       14.22       55.77     54.15 o
  -5   5   3       12.02       74.52     40.32 o
  -4   5   3      706.78      923.28     51.63 o
  -3   5   3     1991.67     2257.65     71.26 o
  -2   5   3     2471.00     2818.25     65.66 o
  -1   5   3      863.91     1544.57     56.80 o
   0   5   3     2348.72     2582.95     67.28 o
   1   5   3      848.04      803.03     45.12 o
   2   5   3     1243.86     1186.33     58.14 o
   3   5   3      588.81      619.20     47.18 o
   4   5   3       41.14       27.03     49.84 o
   5   5   3        2.66       27.56     50.96 o
   6   5   3       41.20       35.77     49.98 o
   7   5   3      115.88      305.78     80.61 o
   8   5   3       21.66       -3.18     85.61 o
   9   5   3        6.45       90.19    106.55 o
 -10   6   3        7.12       36.08     87.80 o
  -9   6   3       35.35      -18.67     82.28 o
  -8   6   3      118.72      107.67     78.81 o
  -7   6   3       56.05       35.76    122.00 o
  -6   6   3       23.47       81.06     57.23 o
  -5   6   3       43.40       14.85     53.86 o
  -4   6   3      581.86      759.42     87.16 o
  -3   6   3     1584.40     2212.47    111.60 o
  -2   6   3       33.54      344.62     52.46 o
  -1   6   3      902.73     1210.38     63.73 o
   0   6   3      424.25      421.97     49.31 o
   1   6   3       78.46       96.94     45.40 o
   2   6   3       62.19       55.77     49.05 o
   3   6   3       66.92       31.82     53.16 o
   4   6   3       72.85      107.37     61.34 o
   5   6   3        0.19       27.55     59.94 o
   6   6   3        5.54       10.57     68.51 o
   7   6   3        6.16      233.92     93.55 o
   8   6   3        0.28      -50.66    108.74 o
  -9   7   3        8.75      -22.98     86.76 o
  -8   7   3      100.23      153.56     82.32 o
  -7   7   3       95.25      255.06    114.91 o
  -6   7   3      271.47      242.26     94.72 o
  -5   7   3      485.51      390.86     73.84 o
  -4   7   3      490.00      565.81     94.15 o
  -3   7   3     1865.01     2103.94    114.91 o
  -2   7   3      394.24      401.05     67.74 o
  -1   7   3       52.88      -43.08     57.26 o
   0   7   3       24.30       42.73     58.57 o
   1   7   3      160.81       77.74     64.34 o
   2   7   3        9.67       28.81     64.56 o
   3   7   3       54.89      104.82     72.14 o
   4   7   3      148.93      192.20     85.40 o
   5   7   3      345.65      217.46     83.39 o
   6   7   3      116.81      201.59     96.12 o
   7   7   3       60.45       84.70     99.68 o
  -7   8   3       13.76       -7.49     88.38 o
  -6   8   3        1.40      -76.65    121.66 o
  -5   8   3       84.10      119.92     84.98 o
  -4   8   3       14.31      -68.54     68.54 o
  -3   8   3       10.43      124.55     87.11 o
  -2   8   3      145.89      218.01     80.40 o
  -1   8   3      717.69      890.38    106.00 o
   0   8   3      337.48      307.92     78.35 o
   1   8   3       43.48      195.58     80.82 o
   2   8   3       88.62      -16.59     95.31 o
   3   8   3      196.21      199.97     93.65 o
   4   8   3       76.66      -93.73     93.73 o
   5   8   3       84.41      156.77    130.40 o
   6   8   3        1.20     -144.07    250.64 o
  -5   9   3       46.48      122.32    105.52 o
  -4   9   3       25.34      186.97     92.44 o
  -3   9   3        2.04       58.16     98.96 o
  -2   9   3      127.83      169.50     92.56 o
  -1   9   3      425.98      461.47    123.30 o
   0   9   3      293.70      171.12     98.47 o
   1   9   3      396.42      285.24     90.62 o
   2   9   3      349.89      361.05     94.47 o
   3   9   3       64.16      -13.48     80.34 o
 -12   0   4      149.32      227.53    103.36 o
 -11   0   4      345.00      417.40     82.87 o
 -10   0   4      274.37      320.96     72.87 o
  -9   0   4      283.77      238.63     61.17 o
  -8   0   4      104.71      136.49     37.58 o
  -7   0   4      130.05      239.89     30.92 o
  -6   0   4      296.03      311.02     33.69 o
  -5   0   4       89.16      161.58     32.09 o
  -4   0   4      145.74      113.10     25.15 o
  -3   0   4    27599.61    20849.14    312.98 o
  -2   0   4      116.17      301.09     31.74 o
  -1   0   4    11020.99     7217.45    100.92 o
   0   0   4     6404.89     5052.57     73.34 o
   1   0   4     5343.47     3735.91     65.93 o
   2   0   4     9761.09     7548.51    112.26 o
   3   0   4     7447.25     5983.10    101.56 o
   4   0   4     2035.14     1779.48     57.39 o
   5   0   4      451.11      412.95     45.10 o
   6   0   4      124.13      141.98     45.78 o
   7   0   4      128.74      167.52     64.02 o
   8   0   4      209.96      222.95     97.16 o
   9   0   4        5.35     -148.71    186.00 o
  10   0   4        5.03      -48.59    206.82 o
 -12   1   4        0.57      -77.53     77.53 o
 -11   1   4        5.90       -2.10     53.86 o
 -10   1   4       43.48      -12.74     44.09 o
  -9   1   4      107.63      158.56     43.34 o
  -8   1   4        6.83        5.97     29.71 o
  -7   1   4     1076.39     1087.92     41.01 o
  -6   1   4       89.16      173.29     18.37 o
  -5   1   4      866.20      856.76     23.98 o
  -4   1   4        3.19       -2.72     15.55 o
  -3   1   4     1925.83     3997.73     83.67 o
  -2   1   4    15542.07    16032.06    210.69 o
  -1   1   4     3324.10     3493.26     73.41 o
   0   1   4      302.68      222.51     14.23 o
   1   1   4      155.12      201.45     19.01 o
   2   1   4      249.00      235.23     22.14 o
   3   1   4       26.99       34.45     18.40 o
   4   1   4      825.94      847.66     30.22 o
   5   1   4      229.16      231.97     29.33 o
   6   1   4      357.48      360.62     39.16 o
   7   1   4       45.52       64.96     45.03 o
   8   1   4        7.30      -52.73     52.73 o
   9   1   4        0.52       39.32     81.04 o
  10   1   4       13.63       17.65     86.85 o
 -12   2   4        6.60       69.77     85.01 o
 -11   2   4      151.86      122.66     66.01 o
 -10   2   4      171.96      277.08     77.93 o
  -9   2   4        1.09       11.34     46.04 o
  -8   2   4      115.75       88.22     31.87 o
  -7   2   4      596.96      575.22     32.69 o
  -6   2   4      772.03     1134.10     40.01 o
  -5   2   4     2767.52     3360.33     46.88 o
  -4   2   4     8033.55     8025.53     86.54 o
  -3   2   4     2877.93     2419.18     40.00 o
  -2   2   4    24880.74    21543.81    233.76 o
  -1   2   4      232.26      406.83    144.75 o
   0   2   4      926.03     1045.07     27.38 o
   1   2   4      242.21      304.92     23.43 o
   2   2   4      912.89      912.24     32.65 o
   3   2   4     1078.29      964.75     33.46 o
   4   2   4     2932.08     2547.47     51.58 o
   5   2   4      767.54      734.74     35.29 o
   6   2   4      407.96      428.57     50.98 o
   7   2   4        0.83       55.41     47.85 o
   8   2   4       26.56       -7.15     58.32 o
   9   2   4        2.26       90.39     76.80 o
  10   2   4       41.07      -69.82     80.43 o
 -12   3   4        0.53      -86.34     86.34 o
 -11   3   4        0.03      -54.94     68.62 o
 -10   3   4        6.22       32.99     60.48 o
  -9   3   4        3.36      -23.67     51.04 o
  -8   3   4        1.23      -18.37     40.72 o
  -7   3   4       30.10       -2.28     32.82 o
  -6   3   4      439.06      458.26     34.12 o
  -5   3   4      493.28      565.98     33.20 o
  -4   3   4     1640.53     1729.17     42.26 o
  -3   3   4     4347.23     3961.40     65.83 o
  -2   3   4     9503.88     7956.07    109.99 o
  -1   3   4     3171.14     3070.94     57.51 o
   0   3   4      371.63      416.25     29.23 o
   1   3   4       13.02       45.18     22.07 o
   2   3   4        5.61      -23.17     23.17 o
   3   3   4       12.36       -8.65     27.04 o
   4   3   4     1367.38     1327.19     46.76 o
   5   3   4      530.83      568.02     40.06 o
   6   3   4       93.08       47.70     48.83 o
   7   3   4       91.17      114.92     51.27 o
   8   3   4        1.23       20.98     72.46 o
   9   3   4       43.52      100.70     88.88 o
  10   3   4        0.32       89.28     88.63 o
 -11   4   4       97.25       89.07     77.32 o
 -10   4   4       93.62      136.70     70.44 o
  -9   4   4      113.16      111.33     67.49 o
  -8   4   4       13.96      -30.19     48.81 o
  -7   4   4      140.22      216.32     46.42 o
  -6   4   4       36.51       36.16     44.69 o
  -5   4   4       23.98        4.11     32.88 o
  -4   4   4       18.14      -16.86     30.79 o
  -3   4   4     1552.80     1629.31     50.23 o
  -2   4   4     3840.89     4236.86     79.90 o
  -1   4   4     4126.36     4031.01     93.07 o
   0   4   4      740.73      567.80     35.25 o
   1   4   4     1295.52     1234.78     43.48 o
   2   4   4     3663.68     3008.99     60.05 o
   3   4   4     5829.36     5198.82     85.23 o
   4   4   4     1325.87     1434.93     56.01 o
   5   4   4      250.71      182.22     49.95 o
   6   4   4       17.25      -48.98     48.98 o
   7   4   4       17.12      -53.89     53.89 o
   8   4   4        0.90       -6.88     69.31 o
   9   4   4        2.52      -76.30     86.94 o
 -11   5   4        1.41      -74.05     74.05 o
 -10   5   4       29.04       12.61     77.94 o
  -9   5   4       95.41      116.81     76.00 o
  -8   5   4      203.41      260.61     76.00 o
  -7   5   4        2.37       17.13     68.83 o
  -6   5   4      202.58      137.24     50.17 o
  -5   5   4      368.33      376.73     46.31 o
  -4   5   4       89.23      114.25     39.54 o
  -3   5   4       65.68      279.43     37.50 o
  -2   5   4        1.58       90.45     34.23 o
  -1   5   4      739.66      922.61     47.89 o
   0   5   4       12.29       59.11     33.41 o
   1   5   4       70.68      129.94     34.84 o
   2   5   4      150.98      181.73     35.09 o
   3   5   4      118.08      116.58     41.94 o
   4   5   4      138.91       87.30     50.97 o
   5   5   4      608.66      642.24     65.11 o
   6   5   4      104.36       91.62     55.52 o
   7   5   4       51.43      109.92     79.16 o
   8   5   4        8.08      -26.54    102.09 o
   9   5   4        5.87      -20.58    109.92 o
 -10   6   4       85.69      154.31     79.13 o
  -9   6   4       12.94       27.17     88.53 o
  -8   6   4      135.98      178.86     72.72 o
  -7   6   4      236.62      168.85     68.91 o
  -6   6   4     1136.68     1190.43     85.99 o
  -5   6   4      422.27      534.61     71.50 o
  -4   6   4      234.00      247.57     54.69 o
  -3   6   4     1011.73     1094.75     68.54 o
  -2   6   4      680.47      786.22     57.37 o
  -1   6   4      677.55      690.79     60.62 o
   0   6   4      395.74      309.75     51.22 o
   1   6   4       24.96      -27.63     44.06 o
   2   6   4      121.68      159.09     52.14 o
   3   6   4      365.56      383.56     63.47 o
   4   6   4      231.84      294.39     68.29 o
   5   6   4       65.36       97.12     66.53 o
   6   6   4       20.37      -27.20     70.78 o
   7   6   4       37.37       34.56     92.02 o
   8   6   4       17.88      103.12    114.20 o
  -9   7   4        1.14      -76.67     76.67 o
  -8   7   4       63.12       24.88     81.66 o
  -7   7   4       16.76       44.01     80.76 o
  -6   7   4       59.71      -62.50     68.38 o
  -5   7   4      360.94      374.48     66.78 o
  -4   7   4      110.89      -30.74     60.25 o
  -3   7   4      191.74      245.13     65.65 o
  -2   7   4       79.38      117.74     57.46 o
  -1   7   4      367.52      525.69     74.60 o
   0   7   4      173.57      295.52     70.00 o
   1   7   4       20.83       -3.20     60.75 o
   2   7   4      249.09      366.62     71.12 o
   3   7   4      274.00      198.38     73.04 o
   4   7   4        1.65       11.16     75.36 o
   5   7   4      109.97       79.70    104.62 o
   6   7   4       12.16       36.37    105.66 o
   7   7   4       15.96       55.27    112.86 o
  -7   8   4        6.10       47.87     84.59 o
  -6   8   4        0.74      -23.81     77.45 o
  -5   8   4       99.91       46.63     92.04 o
  -4   8   4      210.19      187.90     79.15 o
  -3   8   4       33.38      -63.95     69.64 o
  -2   8   4      287.33      390.59     95.54 o
  -1   8   4      599.20      505.01     83.36 o
   0   8   4      309.52      352.90     79.46 o
   1   8   4      492.73      437.41    138.49 o
   2   8   4      299.13      279.22     96.12 o
   3   8   4      216.09      296.01    155.30 o
   4   8   4      161.72       92.64     96.89 o
   5   8   4       61.67       29.24    155.01 o
  -5   9   4       54.66      122.79    131.68 o
  -4   9   4      138.29       38.31     97.52 o
  -3   9   4        1.68      -80.65     80.65 o
  -2   9   4       59.55       67.07     88.73 o
  -1   9   4        7.95       55.11    104.29 o
   0   9   4        0.23      200.90    100.59 o
   1   9   4        7.73      -22.98     81.57 o
   2   9   4      128.05       41.33     84.41 o
   3   9   4       57.48       13.22     94.41 o
 -13   1   5       21.17      -42.87    124.92 o
 -12   1   5        8.55      -82.99     82.99 o
 -11   1   5       78.22       20.38     91.16 o
 -10   1   5      342.32      252.65     49.32 o
  -9   1   5      220.43      137.56     42.73 o
  -8   1   5      173.49      159.24     31.42 o
  -7   1   5       67.67      200.86     25.16 o
  -6   1   5      586.12     1398.08    135.24 o
  -5   1   5     2780.46     2773.03     42.06 o
  -4   1   5     5418.59     5023.67     67.07 o
  -3   1   5      679.37     1256.34     53.85 o
  -2   1   5     5412.69     6860.27    154.10 o
  -1   1   5      546.08      604.90     17.60 o
   0   1   5      248.04      187.67     15.59 o
   1   1   5     1284.21      965.72     27.01 o
   2   1   5     3657.21     2748.98     44.85 o
   3   1   5     6723.85     5432.50     68.74 o
   4   1   5     2456.41     2172.34     46.35 o
   5   1   5      549.33      554.51     34.86 o
   6   1   5       15.47      -17.19     37.98 o
   7   1   5       24.27      -22.83     45.96 o
   8   1   5        8.68      117.40     59.57 o
   9   1   5       88.39       79.06     87.20 o
  10   1   5       10.98      119.20     98.94 o
 -12   2   5        5.34      -39.58     63.74 o
 -11   2   5        0.35      -62.62     62.62 o
 -10   2   5        6.60      -38.98     50.80 o
  -9   2   5      100.92      158.87     49.37 o
  -8   2   5       11.70       -2.25     35.65 o
  -7   2   5        3.50       -3.46     23.99 o
  -6   2   5       71.57       60.54     22.09 o
  -5   2   5        0.00      -18.77     18.77 o
  -4   2   5     1033.95     1252.78     34.28 o
  -3   2   5     1381.72     1392.96     31.44 o
  -2   2   5      618.36     1042.06     79.86 o
  -1   2   5      347.57      359.62     23.48 o
   0   2   5        0.65       14.88     18.77 o
   1   2   5      347.14      322.95     23.00 o
   2   2   5       47.75       26.05     21.62 o
   3   2   5      104.00      120.29     24.53 o
   4   2   5      266.60      231.99     29.17 o
   5   2   5      141.49      162.07     32.17 o
   6   2   5        4.60       10.81     47.66 o
   7   2   5      120.92      121.19     53.44 o
   8   2   5        5.60      -56.32     56.32 o
   9   2   5        1.59      -25.72     75.31 o
  10   2   5        0.01       31.12     97.77 o
 -12   3   5       42.53      -68.96    119.70 o
 -11   3   5       24.00       85.07     79.23 o
 -10   3   5       42.46       76.95     65.84 o
  -9   3   5      178.17      184.29     50.50 o
  -8   3   5      131.04      150.24     37.02 o
  -7   3   5      168.88      176.35     32.71 o
  -6   3   5      928.15     1029.70     34.63 o
  -5   3   5     3921.32     4200.21     65.04 o
  -4   3   5     7232.82     8349.55    109.45 o
  -3   3   5     3471.31     2986.21     53.90 o
  -2   3   5     1919.83     2069.01     47.59 o
  -1   3   5      197.00      278.26     26.97 o
   0   3   5       90.20       91.35     23.86 o
   1   3   5      889.07      953.29     32.95 o
   2   3   5     1758.26     1671.05     42.74 o
   3   3   5     1755.00     1598.58     49.29 o
   4   3   5     2430.49     2132.25     66.20 o
   5   3   5      796.06      800.29     48.36 o
   6   3   5      205.03      105.27     50.43 o
   7   3   5       17.75      -18.73     52.91 o
   8   3   5       69.65      121.02     71.18 o
   9   3   5        0.96      -59.84     84.09 o
  10   3   5       28.13      114.53    212.40 o
 -12   4   5        0.41      -70.43    129.06 o
 -11   4   5        5.56       -2.08     86.30 o
 -10   4   5       52.24      176.81     63.96 o
  -9   4   5        0.46       56.84     55.67 o
  -8   4   5       22.61        8.87     56.72 o
  -7   4   5        0.29       30.54     42.70 o
  -6   4   5      856.79     1019.81     58.11 o
  -5   4   5       82.28       78.89     31.26 o
  -4   4   5      108.60      129.53     30.58 o
  -3   4   5      186.11      193.37     28.35 o
  -2   4   5     2358.66     2245.59     57.15 o
  -1   4   5     2775.89     2877.31     58.60 o
   0   4   5        1.67       -4.46     26.15 o
   1   4   5     2763.60     2489.99     64.05 o
   2   4   5     1300.72     1139.55     38.14 o
   3   4   5        2.97        7.83     32.37 o
   4   4   5      151.99      139.98     42.09 o
   5   4   5        0.80      -46.47     46.47 o
   6   4   5        2.01        2.21     56.02 o
   7   4   5       35.05        7.60     55.11 o
   8   4   5        3.80      110.24     81.66 o
   9   4   5        7.84       92.87    110.72 o
 -11   5   5       35.85     -108.37    115.09 o
 -10   5   5      101.91       16.73     63.97 o
  -9   5   5       75.68      134.46     60.60 o
  -8   5   5      496.36      538.84     70.77 o
  -7   5   5        4.74       50.30     56.01 o
  -6   5   5        9.93      134.14     49.96 o
  -5   5   5     1950.18     2188.11     87.14 o
  -4   5   5      328.19      470.70     46.00 o
  -3   5   5       54.41       82.01     33.77 o
  -2   5   5        3.42       27.51     35.63 o
  -1   5   5      323.71      373.22     38.95 o
   0   5   5     1745.50     1845.05     58.16 o
   1   5   5     1599.05     1391.86     52.28 o
   2   5   5     1043.26     1035.41     49.56 o
   3   5   5     1000.32      980.40     57.83 o
   4   5   5     1203.36     1244.65    106.50 o
   5   5   5      355.55      284.25     59.70 o
   6   5   5       31.13       10.58     54.80 o
   7   5   5       12.72      -15.32     84.97 o
   8   5   5        0.50       72.88     92.74 o
 -10   6   5       31.84       61.73    104.28 o
  -9   6   5       54.45      -14.22     75.32 o
  -8   6   5        1.89       44.52     72.17 o
  -7   6   5       87.37       62.94     73.09 o
  -6   6   5      262.32      207.70     65.61 o
  -5   6   5       25.81      -59.50     59.50 o
  -4   6   5       64.23      158.45     50.90 o
  -3   6   5      204.34      228.30     46.72 o
  -2   6   5       95.63       67.06     47.28 o
  -1   6   5      185.67      115.89     47.59 o
   0   6   5      642.09      803.58     59.29 o
   1   6   5      369.95      281.66     52.35 o
   2   6   5       47.03       52.45     51.28 o
   3   6   5        4.67      -24.07     58.40 o
   4   6   5      100.76       41.72     66.51 o
   5   6   5      325.43      326.89     72.14 o
   6   6   5      246.10      180.17     83.83 o
   7   6   5        8.40       -9.50     93.47 o
  -9   7   5       57.97       61.62     82.81 o
  -8   7   5       11.38       28.08     77.73 o
  -7   7   5      160.62       64.68    100.93 o
  -6   7   5      434.75      361.92     79.10 o
  -5   7   5      112.32      148.93     71.68 o
  -4   7   5      854.33      836.10     74.16 o
  -3   7   5      659.29      634.59     71.30 o
  -2   7   5      431.25      532.83     62.99 o
  -1   7   5      172.52      184.01     66.17 o
   0   7   5       31.47       89.61     62.47 o
   1   7   5       56.17       40.82     96.75 o
   2   7   5       62.72       50.22     67.55 o
   3   7   5      117.68      110.26     87.25 o
   4   7   5       74.62      -25.82     83.63 o
   5   7   5      364.51      465.45    108.36 o
   6   7   5      159.22      108.57    111.93 o
  -7   8   5       26.84       -8.68     80.56 o
  -6   8   5      134.21       45.18     83.64 o
  -5   8   5       39.60      177.17     82.78 o
  -4   8   5       15.00       98.25     75.09 o
  -3   8   5      229.16      248.73     79.97 o
  -2   8   5      551.23      548.80     91.06 o
  -1   8   5      171.94      208.08     74.99 o
   0   8   5      123.25      151.96     77.45 o
   1   8   5      114.89      141.82     80.22 o
   2   8   5      122.86       93.64     86.29 o
   3   8   5       41.53       25.70     89.05 o
   4   8   5       25.43      -78.95     87.17 o
   5   8   5        0.01       -4.66    105.78 o
  -5   9   5        3.11      131.60    165.58 o
  -4   9   5        1.51       49.13     95.40 o
  -3   9   5       31.35      -42.02     85.90 o
  -2   9   5      136.72       57.71     89.53 o
  -1   9   5       84.91       21.15    154.99 o
   0   9   5      490.40      526.04    158.89 o
   1   9   5      487.88      444.39     99.25 o
   2   9   5      124.09      -22.70    148.69 o
 -13   0   6       94.77        5.40    166.93 o
 -12   0   6      243.33      279.01    123.88 o
 -11   0   6       94.16      101.40     87.62 o
 -10   0   6       48.77      126.36     73.95 o
  -9   0   6      106.62      236.11     62.47 o
  -8   0   6     1160.06     1126.04     69.06 o
  -7   0   6       75.11      142.83     31.46 o
  -6   0   6      602.88      568.57     46.85 o
  -5   0   6      632.39      683.64     35.70 o
  -4   0   6     1479.74     1898.90     69.19 o
  -3   0   6       95.47      187.76     30.99 o
  -2   0   6     1067.39     1050.85     31.44 o
  -1   0   6      208.00      314.22     22.07 o
   0   0   6     3271.12     2349.24     51.78 o
   1   0   6    12529.33    10149.56    157.68 o
   2   0   6     7456.64     6179.34    104.97 o
   3   0   6     2178.41     1831.17     68.16 o
   4   0   6     1850.77     1594.93     80.98 o
   5   0   6      241.08      156.77     50.85 o
   6   0   6      435.34      413.60     70.72 o
   7   0   6      180.11      164.50     67.41 o
   8   0   6       84.33       73.16     97.41 o
   9   0   6       95.55      207.22    170.76 o
  10   0   6       59.75     -154.94    154.94 o
 -13   1   6       12.34     -105.78    105.78 o
 -12   1   6        4.45       59.48     72.25 o
 -11   1   6       15.85       13.85     55.32 o
 -10   1   6       10.29       20.59     50.70 o
  -9   1   6       86.48      199.39     46.36 o
  -8   1   6       81.06       21.58     30.76 o
  -7   1   6       32.93       26.30     22.77 o
  -6   1   6      775.79      903.20     28.45 o
  -5   1   6      420.33      555.44     23.71 o
  -4   1   6       17.63      489.25     83.89 o
  -3   1   6     1128.23     1113.45     24.56 o
  -2   1   6     4097.52     3508.86     45.58 o
  -1   1   6     2408.05     1830.22     28.03 o
   0   1   6     3421.17     2975.74     41.55 o
   1   1   6      674.35      767.99     25.47 o
   2   1   6      240.07      227.11     23.60 o
   3   1   6      293.56      311.41     25.18 o
   4   1   6       53.23        5.50     25.99 o
   5   1   6      112.19      151.75     32.04 o
   6   1   6      255.48      243.73     45.45 o
   7   1   6      105.40      141.40     50.62 o
   8   1   6      350.48      429.07     73.18 o
   9   1   6        0.30      108.80     90.84 o
  10   1   6        5.52       67.62    398.14 o
 -13   2   6       39.25      155.85    139.41 o
 -12   2   6       80.14      -73.91     77.24 o
 -11   2   6       61.96       93.58     76.15 o
 -10   2   6        0.70       55.93     56.38 o
  -9   2   6        0.81      -26.59     42.32 o
  -8   2   6       89.23      148.82     32.84 o
  -7   2   6     1180.86     1433.73     48.14 o
  -6   2   6     3833.92     3872.68     81.60 o
  -5   2   6     5718.85     5194.00     68.28 o
  -4   2   6     4366.92     4088.91     68.55 o
  -3   2   6     4750.01     3919.33     54.30 o
  -2   2   6     1665.69     2434.91    250.93 o
  -1   2   6        5.27       20.13     19.18 o
   0   2   6       75.94       87.26     21.22 o
   1   2   6      269.69      378.45     23.67 o
   2   2   6      269.46      275.90     25.10 o
   3   2   6     2714.90     2543.92     50.42 o
   4   2   6       98.39       71.86     28.88 o
   5   2   6       24.23      -31.33     37.07 o
   6   2   6      183.43       85.06     48.95 o
   7   2   6       22.53       30.85     50.12 o
   8   2   6      183.91      227.96     65.97 o
   9   2   6      195.85      186.78    102.61 o
 -12   3   6       13.22      163.57    125.89 o
 -11   3   6        1.26       -3.88     61.99 o
 -10   3   6        2.72      -50.16     50.16 o
  -9   3   6       38.27      -13.15     43.97 o
  -8   3   6      135.90      148.66     43.33 o
  -7   3   6      307.75      353.48     44.38 o
  -6   3   6       19.08      -22.95     26.44 o
  -5   3   6      463.96      543.74     27.43 o
  -4   3   6     1454.08     1299.42     35.04 o
  -3   3   6      988.42      640.27     30.32 o
  -2   3   6      991.06     1190.40     38.78 o
  -1   3   6      297.83      266.02     26.35 o
   0   3   6      937.98     1066.88     34.17 o
   1   3   6      487.19      546.40     29.30 o
   2   3   6       27.05        4.80     26.46 o
   3   3   6      143.98      128.29     30.48 o
   4   3   6        1.32       -1.38     30.80 o
   5   3   6       32.95       53.08     41.14 o
   6   3   6      120.98      107.26     52.12 o
   7   3   6      149.38      137.74     57.10 o
   8   3   6       22.28       90.02     74.19 o
   9   3   6        0.60        4.20     98.71 o
 -12   4   6      114.32       -4.30     83.13 o
 -11   4   6      118.43      105.65     87.38 o
 -10   4   6       88.31      164.66     81.85 o
  -9   4   6        8.79      -53.97     57.77 o
  -8   4   6        8.36       -3.29     46.63 o
  -7   4   6      937.96     1022.14     54.66 o
  -6   4   6        9.15       -1.35     35.36 o
  -5   4   6       44.42       49.36     30.31 o
  -4   4   6     1150.19     1109.63     43.76 o
  -3   4   6     1816.80     1998.54     56.67 o
  -2   4   6      161.13      204.56     30.97 o
  -1   4   6       12.19       65.68     27.31 o
   0   4   6      103.48      110.00     28.01 o
   1   4   6     3603.55     3122.45     60.51 o
   2   4   6     4326.02     3842.13     70.23 o
   3   4   6      793.70      796.09     44.80 o
   4   4   6      539.21      495.98     50.45 o
   5   4   6      214.04      222.47     54.66 o
   6   4   6      163.15      141.14     54.28 o
   7   4   6       12.00       19.21     66.25 o
   8   4   6       20.40       27.55    156.14 o
   9   4   6       26.35      -58.99    202.33 o
 -11   5   6       16.88       15.96     89.20 o
 -10   5   6       43.87      112.30     93.51 o
  -9   5   6       98.97       91.95     62.50 o
  -8   5   6       84.92      203.37     61.66 o
  -7   5   6        7.84      -36.45     54.46 o
  -6   5   6      887.94     1147.90     68.22 o
  -5   5   6      291.18      243.17     67.49 o
  -4   5   6      365.68      437.10     42.57 o
  -3   5   6      270.52      302.14     36.32 o
  -2   5   6       33.66       19.77     34.70 o
  -1   5   6     1301.38     1136.88     48.63 o
   0   5   6     1262.83     1333.00     53.48 o
   1   5   6      153.13      219.34     35.81 o
   2   5   6      188.90      254.95     41.98 o
   3   5   6        2.98      -46.46     46.72 o
   4   5   6      229.34      244.90     53.77 o
   5   5   6      161.60      142.36     61.97 o
   6   5   6       11.82       15.89     68.57 o
   7   5   6       22.51      -83.85     83.85 o
   8   5   6        0.13      -57.50    108.61 o
 -10   6   6        1.18       -1.23     98.21 o
  -9   6   6       14.52      -49.57     61.70 o
  -8   6   6      129.98      230.96     69.91 o
  -7   6   6      135.79      127.70     67.56 o
  -6   6   6      928.67      992.29     82.16 o
  -5   6   6     1327.14     1239.08    104.69 o
  -4   6   6      774.46      851.16     72.41 o
  -3   6   6     1016.95     1153.86     90.32 o
  -2   6   6      403.65      414.99     52.90 o
  -1   6   6       31.23      -41.38     47.30 o
   0   6   6      260.95      133.74     47.95 o
   1   6   6       88.67      168.32     50.72 o
   2   6   6      161.73      118.81     53.75 o
   3   6   6       25.23       46.86     69.61 o
   4   6   6       48.57      -20.95     97.29 o
   5   6   6        7.72       98.22     79.02 o
   6   6   6       30.87      -18.56     87.37 o
   7   6   6      169.19      308.52    120.11 o
  -9   7   6       12.13       23.79     75.71 o
  -8   7   6       33.63      112.06     76.08 o
  -7   7   6      253.01      148.35    100.08 o
  -6   7   6       29.01       60.38     66.97 o
  -5   7   6       10.53       68.02     66.03 o
  -4   7   6      259.29      419.63     66.93 o
  -3   7   6      415.90      356.21     78.68 o
  -2   7   6      232.27      240.16     65.23 o
  -1   7   6      154.76       92.55     77.58 o
   0   7   6       61.92       79.90     63.90 o
   1   7   6      211.85      216.15     68.91 o
   2   7   6       75.16       62.88     86.74 o
   3   7   6      115.47      170.46     86.53 o
   4   7   6       84.87       54.54     89.49 o
   5   7   6       52.49       70.14     95.18 o
   6   7   6       20.71       67.92    112.21 o
  -7   8   6        9.51       15.04     81.91 o
  -6   8   6       43.72      -73.54     73.54 o
  -5   8   6        9.32      -72.35     72.35 o
  -4   8   6       53.58       -2.47     85.24 o
  -3   8   6       93.22       38.97     65.39 o
  -2   8   6      409.11      455.31     89.79 o
  -1   8   6      260.45      307.47    118.46 o
   0   8   6      180.18      288.60     84.27 o
   1   8   6       44.79      -15.11     82.04 o
   2   8   6      144.82       62.61     88.73 o
   3   8   6      367.11      338.48    101.09 o
   4   8   6       31.46      -23.47     93.35 o
  -5   9   6        3.85      -87.33     87.33 o
  -4   9   6       30.36      -46.78     91.43 o
  -3   9   6       49.80      -15.70    113.88 o
  -2   9   6        0.25      -76.20     84.69 o
  -1   9   6       10.11       98.32     92.17 o
   0   9   6       91.58      172.06    159.80 o
   1   9   6      169.86       49.06    102.38 o
   2   9   6        9.39      -69.31     91.44 o
 -13   1   7       19.86      -63.69    102.40 o
 -12   1   7       43.29       78.60     69.33 o
 -11   1   7      128.47      104.64     52.72 o
 -10   1   7       66.89      119.76     50.11 o
  -9   1   7       58.66      140.71     39.23 o
  -8   1   7      211.58      342.22     32.85 o
  -7   1   7     2000.15     2001.41     45.99 o
  -6   1   7     4585.44     3795.47     57.52 o
  -5   1   7     1781.79     1496.96     34.88 o
  -4   1   7       17.00       63.95     21.91 o
  -3   1   7     1273.25     1053.73     25.66 o
  -2   1   7      397.07      461.71     19.81 o
  -1   1   7      177.32      138.68     17.71 o
   0   1   7     3926.85     3144.58     44.93 o
   1   1   7    10101.70     7915.89     91.19 o
   2   1   7     3469.07     2908.15     49.77 o
   3   1   7       64.21       56.81     24.28 o
   4   1   7       39.62       -5.53     26.98 o
   5   1   7        0.73      -33.41     33.41 o
   6   1   7       10.23       -0.11     44.05 o
   7   1   7        8.16        7.81     57.21 o
   8   1   7       42.36       86.93     71.89 o
   9   1   7       87.75      153.39    236.02 o
 -13   2   7        0.43      -92.19     92.19 o
 -12   2   7        4.53      -79.72     79.72 o
 -11   2   7        1.09       41.50     57.28 o
 -10   2   7        0.83       45.13     50.97 o
  -9   2   7       58.64      135.99     45.55 o
  -8   2   7        0.45      -38.01     38.01 o
  -7   2   7       39.60       31.03     30.34 o
  -6   2   7      161.71      188.73     25.88 o
  -5   2   7      319.94      377.92     27.46 o
  -4   2   7     8379.78     7460.91    115.95 o
  -3   2   7        7.35       14.11     17.98 o
  -2   2   7      972.57     1108.35     24.55 o
  -1   2   7     1613.57     1438.80     31.56 o
   0   2   7     1373.97     1261.33     31.88 o
   1   2   7       42.79       21.20     21.18 o
   2   2   7        2.79      -19.98     21.53 o
   3   2   7     1441.22     1260.40     42.07 o
   4   2   7      140.85      133.12     30.14 o
   5   2   7        4.52       90.59     41.46 o
   6   2   7       45.61       93.08     50.17 o
   7   2   7        1.26       62.57     51.58 o
   8   2   7       16.37       78.33     68.95 o
   9   2   7        0.34      294.00    183.97 o
 -12   3   7       61.08       27.52    112.50 o
 -11   3   7       75.79      -23.68     69.40 o
 -10   3   7      117.28      120.23     71.25 o
  -9   3   7       18.45       64.05     48.92 o
  -8   3   7       44.77       57.89     35.92 o
  -7   3   7      335.16      317.44     36.60 o
  -6   3   7      641.36      698.19     33.78 o
  -5   3   7     6750.89     6128.27     89.93 o
  -4   3   7     4910.90     4121.31     70.04 o
  -3   3   7      830.24     1108.77     37.59 o
  -2   3   7      862.16      798.59     31.11 o
  -1   3   7     2508.72     2316.10     48.16 o
   0   3   7     1272.66     1056.58     33.10 o
   1   3   7      649.90      593.10     31.74 o
   2   3   7      421.83      396.20     32.65 o
   3   3   7     1015.79      951.97     41.96 o
   4   3   7        2.47       -2.40     35.91 o
   5   3   7        5.62      -14.22     45.40 o
   6   3   7       12.62      -19.88     49.71 o
   7   3   7      158.38      214.14     64.84 o
   8   3   7      159.78      317.48    102.16 o
   9   3   7       40.99       39.76    141.68 o
 -12   4   7       24.10       74.42    211.72 o
 -11   4   7       41.52      116.61     75.90 o
 -10   4   7        6.80      -18.10     61.34 o
  -9   4   7       61.93      110.92     55.78 o
  -8   4   7      219.75      349.49     63.52 o
  -7   4   7      146.94      214.57     48.39 o
  -6   4   7       17.73      139.82     42.62 o
  -5   4   7      575.78      588.20     36.92 o
  -4   4   7      535.42      578.99     35.65 o
  -3   4   7      701.04      819.93     50.60 o
  -2   4   7     1189.74     1290.21     41.61 o
  -1   4   7      277.60      384.86     32.22 o
   0   4   7      211.82      289.94     30.33 o
   1   4   7       10.97      -27.14     27.14 o
   2   4   7       55.54       59.71     33.22 o
   3   4   7        8.58       43.97     37.74 o
   4   4   7       20.48      -15.58     40.79 o
   5   4   7        0.15       69.72     49.04 o
   6   4   7       12.54        2.72     58.18 o
   7   4   7       66.69      -62.09     79.75 o
   8   4   7       17.05      182.58    113.15 o
 -11   5   7       40.50       18.19     86.65 o
 -10   5   7      287.87      201.97    115.34 o
  -9   5   7      349.41      462.16     84.79 o
  -8   5   7      139.60      131.25     62.56 o
  -7   5   7       81.63       71.35     53.03 o
  -6   5   7     1005.72      966.06     60.92 o
  -5   5   7      194.46      166.64     43.50 o
  -4   5   7        7.58       26.26     37.41 o
  -3   5   7      467.84      465.09     46.37 o
  -2   5   7      230.47      253.05     36.58 o
  -1   5   7      547.22      454.42     39.13 o
   0   5   7     1655.38     1568.69     54.67 o
   1   5   7      703.58      678.10     45.92 o
   2   5   7     1475.19     1469.20     71.21 o
   3   5   7      572.64      601.50     57.67 o
   4   5   7       13.19      -50.14     50.14 o
   5   5   7        7.09      -22.70     63.02 o
   6   5   7        0.42      -11.92     80.04 o
   7   5   7       13.51      -87.64     87.64 o
   8   5   7       19.60      237.96    146.98 o
 -10   6   7        1.46      -18.08    139.49 o
  -9   6   7        6.50       22.98     73.75 o
  -8   6   7        0.33      -75.17     79.25 o
  -7   6   7       50.17       29.98     61.34 o
  -6   6   7       43.04       69.72     55.70 o
  -5   6   7       72.91      111.63     57.70 o
  -4   6   7      177.74      268.33     62.85 o
  -3   6   7       35.43       -5.22     50.61 o
  -2   6   7      287.43      208.66     47.84 o
  -1   6   7      193.83      187.50     47.81 o
   0   6   7      798.59      753.74     67.96 o
   1   6   7      171.94      198.42     55.77 o
   2   6   7      282.99      302.92     65.31 o
   3   6   7      122.96        1.45     68.00 o
   4   6   7      237.35      171.24    117.88 o
   5   6   7       23.93        7.33     88.14 o
   6   6   7       14.78      137.80     94.36 o
   7   6   7       39.83        1.53    112.94 o
  -9   7   7       13.10       -1.27     67.58 o
  -8   7   7       27.84      -55.88     69.58 o
  -7   7   7      110.42      147.41     76.85 o
  -6   7   7      226.21      122.66     68.12 o
  -5   7   7      412.99      443.41     77.63 o
  -4   7   7      733.58      710.18     85.44 o
  -3   7   7      470.99      572.15     64.43 o
  -2   7   7      599.66      397.56     65.92 o
  -1   7   7      326.28      360.17     60.07 o
   0   7   7      133.54      132.47     68.15 o
   1   7   7       74.87       21.10    105.57 o
   2   7   7        4.48       -7.66     73.10 o
   3   7   7        1.25       35.15    108.00 o
   4   7   7      304.98      313.80    100.57 o
   5   7   7       21.96     -103.80    103.80 o
   6   7   7       12.26       32.06    133.78 o
  -8   8   7       47.98      -50.40    239.45 o
  -7   8   7       48.22      -67.77     72.85 o
  -6   8   7       93.64       60.23     73.29 o
  -5   8   7       15.02      -46.14     67.44 o
  -4   8   7      136.32       23.38     99.15 o
  -3   8   7      208.13      326.96     82.86 o
  -2   8   7       23.36      -27.88     70.88 o
  -1   8   7       28.51      -22.19     78.38 o
   0   8   7        4.35       26.26     79.15 o
   1   8   7        1.26        8.86     79.42 o
   2   8   7       23.46      158.26     95.48 o
   3   8   7       34.54       21.23     89.87 o
   4   8   7       13.49       27.01     95.81 o
  -5   9   7       19.20       34.26     92.44 o
  -4   9   7       31.95       79.38     92.89 o
  -3   9   7       38.09       -2.12     90.94 o
  -2   9   7       26.06       92.79     89.68 o
  -1   9   7      174.38      203.27     95.46 o
   0   9   7      182.91      209.45    115.65 o
   1   9   7      166.62      154.08    114.44 o
 -13   0   8       46.66      353.47    182.01 o
 -12   0   8       38.19      -54.13    114.57 o
 -11   0   8        1.87      113.81     91.20 o
 -10   0   8       56.66      126.25     88.87 o
  -9   0   8     1097.92     1231.36    138.64 o
  -8   0   8      687.55      766.37     51.59 o
  -7   0   8     1322.21     1146.00     58.36 o
  -6   0   8     1558.08     1434.66     55.51 o
  -5   0   8     3837.45     3252.34     95.77 o
  -4   0   8      890.38      834.83     50.74 o
  -3   0   8     3243.18     2676.39     63.69 o
  -2   0   8      118.57      145.88     24.24 o
  -1   0   8      733.87      828.99     38.38 o
   0   0   8     3599.75     3143.81     68.62 o
   1   0   8     3963.61     3276.45     70.41 o
   2   0   8    11792.80     9677.12    147.82 o
   3   0   8     3340.28     2806.72     77.33 o
   4   0   8       86.67      103.73     48.78 o
   5   0   8     1132.56     1031.06     74.90 o
   6   0   8      520.86      549.88     78.50 o
   7   0   8      183.11      311.57     97.11 o
   8   0   8       67.09       25.86    116.16 o
   9   0   8        0.21      131.74    192.12 o
 -13   1   8        1.90       95.20    103.68 o
 -12   1   8        5.21      -60.42     63.72 o
 -11   1   8        0.40       14.69     50.62 o
 -10   1   8       17.53       35.70     50.92 o
  -9   1   8        0.28       -9.68     35.55 o
  -8   1   8        2.47        9.47     28.28 o
  -7   1   8      249.50      249.34     28.90 o
  -6   1   8     1128.72     1054.24     33.92 o
  -5   1   8      108.21      104.38     20.81 o
  -4   1   8       76.14       52.99     20.82 o
  -3   1   8       24.51       24.66     17.64 o
  -2   1   8      773.63      731.88     21.84 o
  -1   1   8     3567.11     2845.34     42.70 o
   0   1   8     1671.20     1567.61     35.10 o
   1   1   8      388.28      411.14     25.21 o
   2   1   8        1.17      -22.44     22.44 o
   3   1   8      138.04      126.04     27.84 o
   4   1   8        3.30      -12.97     29.02 o
   5   1   8      147.27      153.48     41.11 o
   6   1   8       73.26       72.46     49.58 o
   7   1   8       13.31       35.91     61.62 o
   8   1   8       11.74       44.34     88.73 o
   9   1   8        1.59      -28.54    126.62 o
 -13   2   8       12.58       22.50    114.44 o
 -12   2   8        1.46      -82.99     83.83 o
 -11   2   8        2.34       92.46     66.67 o
 -10   2   8        0.47      -12.93     52.09 o
  -9   2   8       49.40      100.57     43.90 o
  -8   2   8      428.22      486.22     47.80 o
  -7   2   8     2249.60     2320.91     54.29 o
  -6   2   8     2686.12     2392.68     52.81 o
  -5   2   8     3484.69     3179.91     65.65 o
  -4   2   8     2332.36     2003.39     40.21 o
  -3   2   8     2914.40     2410.78     42.10 o
  -2   2   8      566.40      453.09     20.06 o
  -1   2   8     2084.60     1670.85     35.81 o
   0   2   8     2886.46     2318.01     41.53 o
   1   2   8     3204.90     2722.59     48.43 o
   2   2   8      129.06      134.23     25.59 o
   3   2   8        9.89        1.51     29.92 o
   4   2   8       28.89       21.77     33.27 o
   5   2   8      167.63      222.64     45.21 o
   6   2   8        3.14      -45.04     49.93 o
   7   2   8      105.02       66.28     57.49 o
   8   2   8      155.86      -26.05     90.28 o
   9   2   8       26.46      169.64    255.88 o
 -12   3   8        1.69      -56.09     82.82 o
 -11   3   8        0.93      -60.88     64.24 o
 -10   3   8        5.29      -70.82     71.10 o
  -9   3   8       44.47       81.97     55.02 o
  -8   3   8      585.10      631.78     58.37 o
  -7   3   8      627.82      704.98     51.18 o
  -6   3   8       56.68       79.64     25.98 o
  -5   3   8      204.44      197.71     26.23 o
  -4   3   8        9.88       14.04     22.14 o
  -3   3   8       29.42       17.89     19.90 o
  -2   3   8      149.83      123.96     25.99 o
  -1   3   8      263.21      225.33     25.86 o
   0   3   8       91.95       91.73     24.83 o
   1   3   8       84.70       64.41     25.42 o
   2   3   8      217.25      213.14     31.84 o
   3   3   8      102.22      102.93     32.59 o
   4   3   8        0.44      -25.63     39.74 o
   5   3   8      108.36       21.97     52.57 o
   6   3   8      130.58       76.96     55.89 o
   7   3   8       15.24      -65.35     70.36 o
   8   3   8        2.81      -90.42     90.42 o
 -12   4   8       72.85       55.49    122.81 o
 -11   4   8        4.14       10.01     92.78 o
 -10   4   8       69.13      -71.61     86.06 o
  -9   4   8       98.09       87.34     54.77 o
  -8   4   8     1668.98     1779.40     89.11 o
  -7   4   8      836.36      973.96     83.16 o
  -6   4   8      393.06      481.54     45.40 o
  -5   4   8      561.17      520.77     34.12 o
  -4   4   8      114.96      174.17     30.07 o
  -3   4   8        3.81      -14.37     29.23 o
  -2   4   8      405.76      507.59     48.18 o
  -1   4   8      590.75      675.64     34.73 o
   0   4   8     2776.30     2689.33     60.89 o
   1   4   8     2476.53     2189.59     63.49 o
   2   4   8     1528.24     1365.60     48.52 o
   3   4   8      517.23      438.71     44.83 o
   4   4   8      205.59      230.50     47.82 o
   5   4   8       72.82      200.97     62.88 o
   6   4   8        8.00     -119.94    119.94 o
   7   4   8       58.67       68.09     92.30 o
   8   4   8       16.68      151.40    116.47 o
 -11   5   8        0.17       11.99     76.08 o
 -10   5   8        1.24       -6.66     72.79 o
  -9   5   8        2.10       22.08     60.14 o
  -8   5   8       31.25      -18.04     52.38 o
  -7   5   8        3.73      -56.44     59.73 o
  -6   5   8       17.33        1.23     47.55 o
  -5   5   8      553.26      620.10     53.74 o
  -4   5   8      285.76      360.71     49.69 o
  -3   5   8      118.08       62.60     40.26 o
  -2   5   8     1482.12     1358.91     50.24 o
  -1   5   8      978.05      881.36     46.25 o
   0   5   8      547.95      549.27     41.51 o
   1   5   8       22.71       40.23     36.70 o
   2   5   8       17.81        7.54     45.45 o
   3   5   8      331.53      183.53     52.06 o
   4   5   8       50.36       87.58     60.41 o
   5   5   8       47.45       14.60     86.85 o
   6   5   8       30.23       46.52     95.70 o
   7   5   8        2.39      -22.10     92.87 o
 -10   6   8        1.50      -73.90     73.90 o
  -9   6   8      127.19       79.27     73.47 o
  -8   6   8      177.95      206.42     77.92 o
  -7   6   8      211.53      168.17     66.69 o
  -6   6   8      533.56      610.29     66.74 o
  -5   6   8     1232.91     1313.52    101.23 o
  -4   6   8      654.41      748.82     65.93 o
  -3   6   8      515.79      429.63     69.59 o
  -2   6   8      243.06      231.92     48.36 o
  -1   6   8      680.68      768.10     56.22 o
   0   6   8      583.13      589.81     57.29 o
   1   6   8      380.48      367.79     60.90 o
   2   6   8      170.02       37.20     73.50 o
   3   6   8       40.13       70.27     74.40 o
   4   6   8        2.63      -82.29     82.29 o
   5   6   8        3.64        5.04     87.61 o
   6   6   8       49.14      121.48     97.54 o
  -9   7   8       50.96      138.33     92.69 o
  -8   7   8      172.48       67.10    105.62 o
  -7   7   8        4.62       -7.88     64.23 o
  -6   7   8      126.57       43.91     71.78 o
  -5   7   8       46.58      -28.03     62.10 o
  -4   7   8       49.71       59.02     63.12 o
  -3   7   8       15.86       11.46     57.63 o
  -2   7   8       30.97      -22.07     52.16 o
  -1   7   8       68.97        9.38     53.64 o
   0   7   8        3.28       10.37     62.66 o
   1   7   8      146.17      125.56     75.83 o
   2   7   8      369.73      367.45     87.77 o
   3   7   8       31.28       20.84    124.95 o
   4   7   8        0.88      -85.13     85.13 o
   5   7   8        6.99       20.04     93.17 o
  -8   8   8        4.44      -41.18    126.89 o
  -7   8   8       96.22       49.35     75.35 o
  -6   8   8       18.95       24.44     68.70 o
  -5   8   8       53.72      106.37     70.74 o
  -4   8   8       85.75       66.02     72.88 o
  -3   8   8      143.09      110.99     83.33 o
  -2   8   8      214.22      199.47     69.85 o
  -1   8   8       19.02      -10.96     76.98 o
   0   8   8       26.34        6.26     85.83 o
   1   8   8      151.09      -10.62     87.32 o
   2   8   8      179.06      296.78    114.05 o
   3   8   8      133.74       74.65     93.82 o
  -5   9   8       35.65      -99.77     99.77 o
  -4   9   8        0.68      -24.36     86.98 o
  -3   9   8        0.61      -86.90     86.90 o
  -2   9   8       26.70       67.39    110.44 o
  -1   9   8      213.30      279.48    131.99 o
   0   9   8       38.48      104.73    105.14 o
   1   9   8        0.42      382.11    219.26 o
 -13   1   9       10.73       34.86     98.46 o
 -12   1   9       11.83       89.03     72.85 o
 -11   1   9       40.68       51.13     54.09 o
 -10   1   9       17.40       43.03     58.49 o
  -9   1   9      216.75      221.52     44.03 o
  -8   1   9     1546.64     1626.19     59.93 o
  -7   1   9     1155.50     1210.91     40.19 o
  -6   1   9      463.53      437.90     25.82 o
  -5   1   9     1015.80     1151.58     36.03 o
  -4   1   9      124.92      111.42     21.97 o
  -3   1   9      722.35      651.16     23.25 o
  -2   1   9      850.40      719.11     22.71 o
  -1   1   9     4640.36     3892.95     53.37 o
   0   1   9     6384.25     5294.36     72.09 o
   1   1   9     1354.22     1411.79     36.71 o
   2   1   9      141.50      139.92     26.53 o
   3   1   9        1.36      -27.18     27.18 o
   4   1   9      396.47      405.63     43.35 o
   5   1   9      310.59      364.92     46.91 o
   6   1   9       76.78       96.11     61.49 o
   7   1   9      119.97      240.03     81.82 o
   8   1   9       99.64      132.21    111.69 o
 -13   2   9        1.68       58.47     84.84 o
 -12   2   9       15.87      122.91     75.00 o
 -11   2   9       10.48       77.81     75.87 o
 -10   2   9      236.49      271.49     53.38 o
  -9   2   9      306.48      273.44     41.62 o
  -8   2   9        0.57      -13.26     31.02 o
  -7   2   9        1.88      -25.71     25.71 o
  -6   2   9       13.83       -0.23     24.76 o
  -5   2   9       21.71       18.67     21.79 o
  -4   2   9        3.06        9.31     21.93 o
  -3   2   9      102.48      126.27     18.93 o
  -2   2   9      403.82      393.65     20.89 o
  -1   2   9       63.10       40.02     21.38 o
   0   2   9        5.86       20.95     23.44 o
   1   2   9       42.05       38.69     22.97 o
   2   2   9        2.56        0.80     26.50 o
   3   2   9        0.09      -19.89     29.24 o
   4   2   9      233.95      237.41     46.67 o
   5   2   9      137.12       98.98     45.78 o
   6   2   9        4.83      -35.34     55.55 o
   7   2   9        0.11      -59.65     74.13 o
   8   2   9        2.26      152.86     96.40 o
 -13   3   9       16.34       18.68    111.37 o
 -12   3   9        6.33      -56.80     98.19 o
 -11   3   9       22.67      -51.96     63.50 o
 -10   3   9      292.65      302.64     55.83 o
  -9   3   9       68.56       22.20     45.63 o
  -8   3   9       27.42        7.31     45.71 o
  -7   3   9      879.59      917.21     62.64 o
  -6   3   9     2745.35     2650.54     79.06 o
  -5   3   9      310.32      279.09     27.56 o
  -4   3   9     1020.00     1013.57     33.02 o
  -3   3   9       42.66       21.47     17.65 o
  -2   3   9     2410.83     2087.06     49.02 o
  -1   3   9     2133.42     1888.62     50.38 o
   0   3   9     2092.73     1807.82     43.09 o
   1   3   9      996.01     1024.31     39.21 o
   2   3   9      170.80      196.33     32.57 o
   3   3   9       37.00       50.71     34.90 o
   4   3   9       36.52      -16.99     43.01 o
   5   3   9      115.04       79.77     58.80 o
   6   3   9      491.84      416.32     89.88 o
   7   3   9      110.19      164.08    146.45 o
   8   3   9       18.20      -22.67     99.02 o
 -12   4   9        7.47       52.15    101.92 o
 -11   4   9        2.21      -25.97     84.13 o
 -10   4   9        4.52       34.13     62.64 o
  -9   4   9      296.08      270.23     65.92 o
  -8   4   9        9.53       50.55     57.67 o
  -7   4   9      109.14       58.92     74.21 o
  -6   4   9      211.42      183.18     40.17 o
  -5   4   9       20.33       -4.00     30.36 o
  -4   4   9        8.05       17.05     26.98 o
  -3   4   9      146.98      122.03     28.26 o
  -2   4   9      161.21      165.58     31.22 o
  -1   4   9        0.03        4.74     27.98 o
   0   4   9      350.48      328.70     33.17 o
   1   4   9      280.26      254.75     33.08 o
   2   4   9      139.37      156.04     39.69 o
   3   4   9       32.26       68.02     42.53 o
   4   4   9      177.04       77.52     66.93 o
   5   4   9       31.49       62.44     69.12 o
   6   4   9       63.70       29.17     85.55 o
   7   4   9       20.98       18.68     93.42 o
 -11   5   9      100.98      286.34    127.14 o
 -10   5   9        3.12      -49.28     74.49 o
  -9   5   9       53.19       72.06     56.84 o
  -8   5   9     1033.83     1060.50     76.42 o
  -7   5   9      585.01      721.13     70.29 o
  -6   5   9      436.03      359.58     53.82 o
  -5   5   9      246.72      248.92     41.37 o
  -4   5   9       60.64       61.42     43.80 o
  -3   5   9        9.27      -38.74     38.88 o
  -2   5   9      126.28      128.43     39.16 o
  -1   5   9     1399.41     1383.48     53.70 o
   0   5   9      774.35      697.34     48.63 o
   1   5   9     1197.84     1189.18     63.82 o
   2   5   9      452.27      436.83     67.02 o
   3   5   9      187.43      185.15     57.07 o
   4   5   9      174.55      228.08     68.03 o
   5   5   9       47.10      111.09     91.67 o
   6   5   9       18.27      -51.27     89.20 o
   7   5   9       53.75      115.72    104.19 o
 -10   6   9       53.63      -44.33     71.26 o
  -9   6   9       24.83       47.89     70.32 o
  -8   6   9        1.42      -47.92     67.30 o
  -7   6   9       37.02       23.96     63.06 o
  -6   6   9     1001.90      721.36     76.90 o
  -5   6   9      228.47      198.28     55.58 o
  -4   6   9       30.73       -9.86     54.09 o
  -3   6   9      301.49      283.92     56.41 o
  -2   6   9      552.89      483.93     54.61 o
  -1   6   9      806.51      811.17     61.84 o
   0   6   9      116.33       18.02     54.67 o
   1   6   9      171.63      173.65     60.66 o
   2   6   9       34.27       59.83     65.70 o
   3   6   9      120.83       49.02     78.63 o
   4   6   9        2.18       27.56     79.84 o
   5   6   9        2.96      -87.98     87.98 o
   6   6   9       18.55      -92.35     92.35 o
  -9   7   9        3.58      114.52     85.90 o
  -8   7   9        3.96      -25.92     72.55 o
  -7   7   9       88.83      136.16     64.51 o
  -6   7   9      217.85      186.16     62.87 o
  -5   7   9      412.93      467.81     69.33 o
  -4   7   9      534.08      491.60     73.97 o
  -3   7   9      651.47      643.49    108.48 o
  -2   7   9      413.75      381.83     58.59 o
  -1   7   9      207.34      184.12     64.35 o
   0   7   9      172.31      198.90     74.03 o
   1   7   9        8.64      142.99     78.40 o
   2   7   9        5.22       -0.87     76.76 o
   3   7   9        9.41      -79.34     79.34 o
   4   7   9       32.75      -27.56    138.74 o
   5   7   9       91.75      169.21    120.37 o
  -7   8   9       32.71      109.83    101.57 o
  -6   8   9        1.64       13.48     64.63 o
  -5   8   9       24.10      -16.34     65.67 o
  -4   8   9        0.08      -31.12     68.24 o
  -3   8   9       88.18      143.52     77.65 o
  -2   8   9       16.76      -65.29     76.06 o
  -1   8   9       10.88      -35.36     77.62 o
   0   8   9       29.46      125.86     91.91 o
   1   8   9       17.90      -49.67     87.45 o
   2   8   9      100.11      106.91    127.90 o
   3   8   9        8.77      -70.53     91.90 o
  -5   9   9       75.67       34.70    181.25 o
  -4   9   9       72.08      -77.34     82.14 o
  -3   9   9       45.60       46.11     93.88 o
  -2   9   9       28.09       68.59    101.50 o
  -1   9   9        3.76      -65.37    100.48 o
   0   9   9       35.43     -115.65    115.65 o
 -13   0  10       24.21      -25.03    299.68 o
 -12   0  10       41.85       83.56    114.82 o
 -11   0  10      233.92      274.44     91.15 o
 -10   0  10      884.23      785.46    107.28 o
  -9   0  10      254.63      277.63     53.65 o
  -8   0  10     1188.94     1191.39     58.25 o
  -7   0  10      859.50      828.12     53.45 o
  -6   0  10      640.13      797.74     46.55 o
  -5   0  10     2521.02     2314.65     76.92 o
  -4   0  10     2210.15     1965.97     78.23 o
  -3   0  10      461.46      400.39     34.22 o
  -2   0  10     6595.14     5799.73    104.68 o
  -1   0  10     1930.23     1797.68     48.71 o
   0   0  10       58.35      150.08     34.46 o
   1   0  10     4321.34     3646.13     83.30 o
   2   0  10      456.77      416.47     44.38 o
   3   0  10        1.64       -0.73     41.66 o
   4   0  10      300.09      255.68     60.71 o
   5   0  10      396.26      338.30    101.43 o
   6   0  10      226.72      212.12    125.02 o
   7   0  10      239.39      518.38    150.21 o
   8   0  10       15.29       64.55    134.53 o
 -13   1  10        5.69       62.75    125.03 o
 -12   1  10       37.49       26.64     61.05 o
 -11   1  10       25.78      -13.54     51.69 o
 -10   1  10       15.18      -52.20     52.20 o
  -9   1  10        2.20       54.24     36.61 o
  -8   1  10       54.79       55.43     30.46 o
  -7   1  10      944.44     1035.03     35.83 o
  -6   1  10     1574.90     1620.79     64.95 o
  -5   1  10       86.70       68.89     25.01 o
  -4   1  10       43.80       62.08     23.39 o
  -3   1  10      255.10      282.22     20.69 o
  -2   1  10       36.80       29.58     17.14 o
  -1   1  10     3780.73     3097.95     47.84 o
   0   1  10       35.24       33.41     22.53 o
   1   1  10       14.72       17.74     24.27 o
   2   1  10      181.38      206.41     29.34 o
   3   1  10      119.25       68.39     30.48 o
   4   1  10        9.69       15.69     37.59 o
   5   1  10       38.10       55.57     51.60 o
   6   1  10      171.89      193.12    104.16 o
   7   1  10        0.48       86.44     79.15 o
   8   1  10        1.34      -78.26     90.18 o
 -13   2  10       27.43       63.38     76.59 o
 -12   2  10       36.77       93.93     92.89 o
 -11   2  10        1.31       59.62     61.58 o
 -10   2  10        0.67       65.93     51.97 o
  -9   2  10      493.46      499.35     54.12 o
  -8   2  10      477.08      474.98     40.66 o
  -7   2  10       73.64      103.18     29.43 o
  -6   2  10        7.78       23.63     26.09 o
  -5   2  10      308.38      331.82     25.76 o
  -4   2  10     2857.22     2496.85     77.24 o
  -3   2  10     4217.20     3327.33     57.02 o
  -2   2  10     3415.83     2626.95     42.38 o
  -1   2  10     4605.10     3896.85     55.79 o
   0   2  10     3147.57     2731.04     52.53 o
   1   2  10        5.02       17.47     26.43 o
   2   2  10       29.55       14.30     29.10 o
   3   2  10       33.43      -11.37     31.96 o
   4   2  10      134.86       90.64     47.53 o
   5   2  10      134.87      124.54     58.53 o
   6   2  10      418.06      451.98     89.20 o
   7   2  10      188.55      278.34     98.58 o
   8   2  10       11.26      -17.30    100.43 o
 -13   3  10        0.08     -102.54    107.98 o
 -12   3  10       19.61       30.52     93.33 o
 -11   3  10       14.73       11.54     67.60 o
 -10   3  10        0.28       44.42     49.78 o
  -9   3  10       15.09       22.26     47.67 o
  -8   3  10      352.02      335.18     47.28 o
  -7   3  10      195.72      205.14     36.83 o
  -6   3  10        7.40      -31.51     31.51 o
  -5   3  10      239.91      302.29     32.80 o
  -4   3  10      891.02      906.31     33.17 o
  -3   3  10      253.25      226.38     23.30 o
  -2   3  10        0.00       -5.29     20.34 o
  -1   3  10      839.08      737.82     36.01 o
   0   3  10     1098.40     1093.21     37.01 o
   1   3  10     1082.01     1040.46     46.88 o
   2   3  10      223.19      231.40     35.71 o
   3   3  10       52.25       29.13     40.82 o
   4   3  10      209.77      193.03     59.16 o
   5   3  10       55.66       26.08     67.66 o
   6   3  10        9.15      -46.48     84.78 o
   7   3  10        0.52       61.94     92.85 o
 -12   4  10       12.28      -36.10    101.99 o
 -11   4  10       87.48       17.00    102.75 o
 -10   4  10      241.42      306.54     67.70 o
  -9   4  10      194.17      119.49     60.05 o
  -8   4  10      423.20      498.64     64.86 o
  -7   4  10     1018.41     1055.44     86.16 o
  -6   4  10        4.37      -28.62     33.89 o
  -5   4  10       25.82       34.63     33.64 o
  -4   4  10       47.43      -13.13     27.44 o
  -3   4  10        2.04       32.75     28.52 o
  -2   4  10      337.18      395.01     33.28 o
  -1   4  10      686.59      781.54     40.00 o
   0   4  10     1377.89     1366.79     50.44 o
   1   4  10      291.72      260.32     37.45 o
   2   4  10      331.21      289.67     44.05 o
   3   4  10      202.00      280.61     73.54 o
   4   4  10      242.18      350.78     71.36 o
   5   4  10      107.34      103.83     93.28 o
   6   4  10      160.78      359.85    103.42 o
   7   4  10       36.16      105.43     97.99 o
 -11   5  10        2.62      -68.71    129.07 o
 -10   5  10        0.04       13.18     66.88 o
  -9   5  10        1.36        9.88     49.11 o
  -8   5  10      474.38      492.96     65.51 o
  -7   5  10       14.99      -11.11     49.63 o
  -6   5  10      362.91      391.46     50.81 o
  -5   5  10      173.37      207.45     40.44 o
  -4   5  10        7.95       16.09     40.89 o
  -3   5  10      316.81      393.68     45.43 o
  -2   5  10      152.18      193.07     43.67 o
  -1   5  10      198.25      239.13     40.82 o
   0   5  10       70.09       93.89     38.53 o
   1   5  10        3.61      -47.67     47.67 o
   2   5  10      107.43      142.07     56.73 o
   3   5  10       55.32       41.36     58.63 o
   4   5  10      168.04      208.41     82.78 o
   5   5  10        6.85       26.92    100.88 o
   6   5  10        0.08      106.01    117.01 o
 -10   6  10       22.37       60.56     70.68 o
  -9   6  10      100.39       74.29     67.05 o
  -8   6  10       36.00      106.59     66.86 o
  -7   6  10       20.41       -1.32     81.20 o
  -6   6  10      402.96      382.50     57.85 o
  -5   6  10      421.83      376.41     56.15 o
  -4   6  10      531.61      535.07     68.19 o
  -3   6  10     1058.54      957.42     78.28 o
  -2   6  10      494.32      538.60     62.48 o
  -1   6  10      369.72      401.32     53.32 o
   0   6  10      168.27      206.30     55.73 o
   1   6  10      652.61      646.01     81.32 o
   2   6  10       70.68      -62.60     62.60 o
   3   6  10       11.07      -43.49     76.12 o
   4   6  10        2.73      -84.42     84.42 o
   5   6  10       10.71      -14.31     94.87 o
  -9   7  10       22.45       19.41     78.56 o
  -8   7  10       10.95      -52.38     70.87 o
  -7   7  10       10.85      -70.35     70.35 o
  -6   7  10        0.97       66.81     57.04 o
  -5   7  10        0.01       -5.15     52.90 o
  -4   7  10        0.03      -54.70     56.35 o
  -3   7  10       64.29       -2.01     58.77 o
  -2   7  10      243.88      196.16     74.95 o
  -1   7  10        0.83      129.26     61.70 o
   0   7  10      311.99      362.71    130.47 o
   1   7  10      387.68      286.48     94.70 o
   2   7  10        0.99      126.26     91.52 o
   3   7  10        0.31      -81.98     81.98 o
   4   7  10        7.11      -70.95     90.87 o
  -7   8  10        5.44      -64.31     64.31 o
  -6   8  10       14.84        9.17     71.40 o
  -5   8  10       43.50      148.03     67.33 o
  -4   8  10       76.88       -6.92     62.03 o
  -3   8  10       42.96      133.69     76.71 o
  -2   8  10      104.98       75.01     83.56 o
  -1   8  10      109.40       13.36     94.80 o
   0   8  10       45.41       69.07     88.41 o
   1   8  10        5.78      132.41     93.15 o
   2   8  10       64.66      323.47    120.85 o
  -4   9  10       14.83     -137.77    137.77 o
  -3   9  10       32.36       96.74     94.56 o
  -2   9  10       56.12       -5.42    100.44 o
  -1   9  10        7.45      -48.24    138.50 o
 -13   1  11        0.59      118.97    108.19 o
 -12   1  11       79.07      205.84     63.88 o
 -11   1  11      164.08      337.55     60.39 o
 -10   1  11      685.71      694.28     93.24 o
  -9   1  11      804.18      763.35     54.43 o
  -8   1  11      894.41      752.95     38.09 o
  -7   1  11      319.61      242.56     26.49 o
  -6   1  11      751.83      762.77     38.51 o
  -5   1  11        5.26       -7.22     27.88 o
  -4   1  11       55.16      112.93     22.49 o
  -3   1  11      177.78      111.76     22.22 o
  -2   1  11     2619.50     2117.92     35.98 o
  -1   1  11     5570.75     4585.75     62.63 o
   0   1  11      822.41      892.75     35.95 o
   1   1  11       18.88       20.28     26.29 o
   2   1  11      145.54      134.82     29.50 o
   3   1  11      216.23      264.67     40.24 o
   4   1  11      240.79      186.89     54.85 o
   5   1  11      283.55      361.26     68.45 o
   6   1  11       94.41       93.91     78.24 o
   7   1  11       30.07      -85.95     85.95 o
   8   1  11        3.07       47.74     97.09 o
 -13   2  11        0.27        1.02     95.22 o
 -12   2  11       43.80       38.41     86.15 o
 -11   2  11      183.06      132.96     63.52 o
 -10   2  11        6.65      -13.63     50.85 o
  -9   2  11      143.11      153.43     46.74 o
  -8   2  11        5.48       17.53     33.61 o
  -7   2  11        7.22       -9.17     28.35 o
  -6   2  11       47.66       26.68     26.94 o
  -5   2  11      150.50      124.11     27.28 o
  -4   2  11       20.05       64.21     25.24 o
  -3   2  11      451.75      484.24     28.32 o
  -2   2  11      152.57      100.76     19.40 o
  -1   2  11        6.53      -10.15     22.41 o
   0   2  11        0.14      -26.97     26.97 o
   1   2  11        0.64      -29.30     29.30 o
   2   2  11        1.31      -16.28     32.71 o
   3   2  11       29.06        0.55     41.08 o
   4   2  11       84.07       76.52     56.21 o
   5   2  11        2.57       32.78     67.21 o
   6   2  11        0.21      -44.20     86.11 o
   7   2  11       10.26      -83.04     83.04 o
 -13   3  11       35.97       34.77    109.79 o
 -12   3  11       22.42       63.93     92.81 o
 -11   3  11      212.20      312.16    121.14 o
 -10   3  11      254.76      211.05     67.82 o
  -9   3  11      281.35      431.94     76.30 o
  -8   3  11      243.46      217.21     50.69 o
  -7   3  11      319.78      256.53     35.23 o
  -6   3  11       72.65       82.93     32.81 o
  -5   3  11      619.09      718.65     46.17 o
  -4   3  11      851.26      790.30     32.51 o
  -3   3  11     1849.69     1632.29     42.44 o
  -2   3  11     2354.56     2203.48     54.16 o
  -1   3  11      632.91      623.56     34.29 o
   0   3  11      457.86      363.91     35.29 o
   1   3  11        1.36      -29.30     29.30 o
   2   3  11        8.89        4.79     37.33 o
   3   3  11        1.44      -11.51     49.18 o
   4   3  11      261.95      297.17     64.37 o
   5   3  11      136.34      223.50     82.55 o
   6   3  11       40.62       89.87     92.57 o
   7   3  11       30.87       36.98    111.38 o
 -12   4  11        0.28      -60.21     96.50 o
 -11   4  11        7.73       -2.89     74.52 o
 -10   4  11        0.05      -18.53     55.33 o
  -9   4  11        0.74       38.85     53.07 o
  -8   4  11      174.70      165.52     59.11 o
  -7   4  11       42.47       59.55     48.79 o
  -6   4  11       30.24       27.00     37.74 o
  -5   4  11       92.72       30.88     32.36 o
  -4   4  11      670.02      686.83     40.90 o
  -3   4  11      232.00      226.31     29.66 o
  -2   4  11        1.41       31.83     28.23 o
  -1   4  11      262.17      256.29     35.46 o
   0   4  11     1095.55     1091.35     46.24 o
   1   4  11       37.46       53.42     48.03 o
   2   4  11       15.11      -13.13     45.00 o
   3   4  11       52.56       15.55     51.00 o
   4   4  11       61.60       62.56     68.61 o
   5   4  11      106.61      155.73     95.17 o
   6   4  11       10.63       11.37     93.71 o
   7   4  11       24.53      171.98    225.92 o
 -11   5  11       31.58       62.62    106.13 o
 -10   5  11      147.14      186.53     77.07 o
  -9   5  11      750.78      847.26    103.30 o
  -8   5  11      240.34      241.01     83.85 o
  -7   5  11      336.46      391.29     60.37 o
  -6   5  11      633.38      584.26     50.50 o
  -5   5  11        5.55      -33.62     44.11 o
  -4   5  11       10.55        5.81     38.51 o
  -3   5  11      172.01       58.12     42.29 o
  -2   5  11      173.53      145.21     53.94 o
  -1   5  11      737.31      730.15     56.12 o
   0   5  11      201.35      153.70     48.67 o
   1   5  11        3.64      -33.80     51.62 o
   2   5  11      443.64      483.46     64.69 o
   3   5  11      263.75      456.02     75.24 o
   4   5  11      182.52      225.44     86.23 o
   5   5  11       45.52       90.83    157.83 o
   6   5  11       34.42      -39.59    110.50 o
 -10   6  11        6.61      -33.15     89.93 o
  -9   6  11        0.01       -0.48     60.14 o
  -8   6  11        2.37       62.06     65.39 o
  -7   6  11      488.41      397.34     72.75 o
  -6   6  11       55.90       48.60     66.45 o
  -5   6  11        0.63      -21.37     45.27 o
  -4   6  11        3.79      -24.65     46.04 o
  -3   6  11      134.49       60.85     50.93 o
  -2   6  11        0.34        9.22     49.31 o
  -1   6  11       33.49      -17.44     48.06 o
   0   6  11      126.59       61.48     58.38 o
   1   6  11        2.36      164.02     70.24 o
   2   6  11        0.04       39.62     70.41 o
   3   6  11       95.95      207.63     80.16 o
   4   6  11       22.12      -46.96    142.46 o
   5   6  11        0.19      142.46    108.65 o
  -9   7  11        1.77       70.39    105.25 o
  -8   7  11      170.29       51.51     71.63 o
  -7   7  11       43.61       48.33     85.48 o
  -6   7  11        8.61       70.63     52.52 o
  -5   7  11      226.68      173.02     58.73 o
  -4   7  11      292.93      197.92     78.38 o
  -3   7  11      226.06      171.88     63.43 o
  -2   7  11      610.81      661.97     77.07 o
  -1   7  11      196.82      171.71     78.47 o
   0   7  11      163.16      120.29     79.47 o
   1   7  11      129.42       68.23     82.78 o
   2   7  11       31.37       99.84     87.13 o
   3   7  11       17.13      197.07     98.67 o
   4   7  11       19.75      120.37    145.78 o
  -7   8  11       16.80      -30.53     79.61 o
  -6   8  11        0.07      -61.28     61.28 o
  -5   8  11      166.01       20.04     62.66 o
  -4   8  11      429.61      267.59     72.09 o
  -3   8  11        0.51      165.70     89.96 o
  -2   8  11       54.40       27.81     84.00 o
  -1   8  11       74.88      -58.37    132.46 o
   0   8  11      141.04       80.48    100.91 o
   1   8  11       22.48      -14.36     91.61 o
   2   8  11        0.02       34.60    176.02 o
 -13   0  12        5.30        6.05    272.99 o
 -12   0  12       16.60      -14.20     88.66 o
 -11   0  12      206.65      248.44     88.96 o
 -10   0  12      537.10      737.49     83.30 o
  -9   0  12     1804.71     1939.97    172.71 o
  -8   0  12     2612.89     2279.87     65.88 o
  -7   0  12        6.04      -10.57     41.55 o
  -6   0  12       11.89       20.58     39.56 o
  -5   0  12     3494.13     2903.31     90.53 o
  -4   0  12     1248.73     1178.43     45.83 o
  -3   0  12      690.47      643.38     38.50 o
  -2   0  12      369.22      449.75     29.64 o
  -1   0  12       78.79      156.86     31.20 o
   0   0  12       78.40       55.57     40.85 o
   1   0  12      173.93      191.85     45.44 o
   2   0  12      177.88      278.42     49.89 o
   3   0  12      803.29      957.88     77.98 o
   4   0  12      333.84      423.70    103.79 o
   5   0  12      414.20      768.43    152.74 o
   6   0  12       98.43        1.87    162.61 o
   7   0  12        2.78      290.83    150.01 o
 -13   1  12        8.20       37.03    105.33 o
 -12   1  12       40.39      -14.10     58.05 o
 -11   1  12       90.39       -0.32     55.58 o
 -10   1  12      310.75      367.80     52.72 o
  -9   1  12       26.71       76.37     33.33 o
  -8   1  12      369.93      444.71     34.08 o
  -7   1  12       25.93        8.69     30.85 o
  -6   1  12     1089.50      906.50     41.91 o
  -5   1  12       14.76       -1.49     28.32 o
  -4   1  12      564.28      533.32     31.17 o
  -3   1  12      205.61      228.15     22.62 o
  -2   1  12      479.00      511.85     22.56 o
  -1   1  12      167.71      185.03     26.19 o
   0   1  12      639.84      607.00     35.40 o
   1   1  12      135.07      154.29     33.32 o
   2   1  12       63.87      109.35     35.30 o
   3   1  12        4.26      -37.45     40.45 o
   4   1  12       31.31       44.32     54.40 o
   5   1  12       20.50       75.42     96.44 o
   6   1  12        3.31      -58.34     85.66 o
   7   1  12        7.00      -15.28     92.58 o
 -13   2  12        1.62       43.99     95.85 o
 -12   2  12       30.34       37.21    127.10 o
 -11   2  12        0.97      -17.15     58.83 o
 -10   2  12      166.42      173.35     54.91 o
  -9   2  12      254.12      182.63     42.87 o
  -8   2  12       33.54       63.13     32.41 o
  -7   2  12      365.18      361.00     34.06 o
  -6   2  12      151.63      138.71     38.85 o
  -5   2  12      254.09      213.94     29.33 o
  -4   2  12     5659.27     4778.55     85.42 o
  -3   2  12     6266.12     5448.28     81.91 o
  -2   2  12     4223.13     3526.76     52.85 o
  -1   2  12      413.51      424.63     30.37 o
   0   2  12      125.10      107.56     31.54 o
   1   2  12       36.06       29.94     33.67 o
   2   2  12       75.16       40.01     41.56 o
   3   2  12       42.04       24.61     47.42 o
   4   2  12      168.37      114.09     58.72 o
   5   2  12      181.22      225.62     91.46 o
   6   2  12       72.77      -62.14    133.49 o
   7   2  12        0.84      187.59    104.47 o
 -13   3  12        1.49      -80.86    138.08 o
 -12   3  12        0.01      137.80    126.27 o
 -11   3  12        9.41      -30.99     74.33 o
 -10   3  12       31.26       95.60     73.65 o
  -9   3  12       40.18       31.06     64.46 o
  -8   3  12       14.58       70.72     47.34 o
  -7   3  12       39.71       67.20     32.92 o
  -6   3  12      439.41      434.80     39.33 o
  -5   3  12      610.09      592.23     40.50 o
  -4   3  12      307.38      271.72     26.58 o
  -3   3  12        6.36      -24.25     24.25 o
  -2   3  12       63.01       82.92     28.65 o
  -1   3  12      355.54      350.13     33.92 o
   0   3  12      226.30      200.53     35.08 o
   1   3  12      555.73      635.97     47.30 o
   2   3  12       46.63       44.39     45.87 o
   3   3  12       69.32      140.54     54.56 o
   4   3  12        0.43      -19.05     60.69 o
   5   3  12       11.43      -80.45     84.37 o
   6   3  12        1.38       35.07     94.92 o
   7   3  12        0.64      139.56    120.30 o
 -12   4  12       42.35      104.56    167.26 o
 -11   4  12      149.80      233.84     92.11 o
 -10   4  12      148.38      163.24     60.33 o
  -9   4  12      382.22      329.89     59.07 o
  -8   4  12      515.86      445.97     60.71 o
  -7   4  12      521.05      548.95     59.60 o
  -6   4  12      175.02      265.35     56.61 o
  -5   4  12      209.04      231.80     35.29 o
  -4   4  12      183.47      150.08     38.75 o
  -3   4  12      438.38      386.21     30.95 o
  -2   4  12      216.27      185.82     35.89 o
  -1   4  12       87.37       50.17     38.00 o
   0   4  12       31.82       29.14     39.74 o
   1   4  12       60.19       42.87     43.23 o
   2   4  12        5.42      -21.73     46.05 o
   3   4  12      339.76      396.16     67.50 o
   4   4  12      365.96      463.95     82.17 o
   5   4  12      275.08      295.53    100.09 o
   6   4  12       86.93      168.44    103.18 o
 -11   5  12       12.55       64.92     91.52 o
 -10   5  12       10.46       89.58     70.66 o
  -9   5  12       77.72       95.96     63.92 o
  -8   5  12      181.51      204.18     65.68 o
  -7   5  12      247.23      294.91     52.45 o
  -6   5  12       17.16      -12.05     40.39 o
  -5   5  12       27.89       37.32     42.06 o
  -4   5  12        3.98      -37.78     37.78 o
  -3   5  12       13.60      -29.27     40.44 o
  -2   5  12       29.92      -38.34     38.34 o
  -1   5  12       27.63        5.80     44.73 o
   0   5  12      101.20       22.44     50.29 o
   1   5  12      336.64      449.39     64.03 o
   2   5  12      286.28      231.11     68.00 o
   3   5  12      163.24      195.78     68.50 o
   4   5  12       10.50       20.70     93.30 o
   5   5  12        3.72      -62.51     92.18 o
 -10   6  12        2.84       46.32     90.87 o
  -9   6  12        7.01       -9.03     84.85 o
  -8   6  12      245.75      130.81     62.66 o
  -7   6  12       79.40       52.97     59.56 o
  -6   6  12      206.36      178.97     60.14 o
  -5   6  12      238.74      229.47     48.57 o
  -4   6  12     1024.74      937.72     75.11 o
  -3   6  12      607.85      485.72     59.79 o
  -2   6  12      470.41      502.66     62.36 o
  -1   6  12      277.72      295.79     67.13 o
   0   6  12      206.53      189.06     65.80 o
   1   6  12       55.58       41.73     68.52 o
   2   6  12      105.67       16.79     77.58 o
   3   6  12        7.05       53.01     84.30 o
   4   6  12        9.44      152.48     99.69 o
  -9   7  12       32.57      -33.95     71.05 o
  -8   7  12       21.03       79.83     75.64 o
  -7   7  12       90.75       40.03     83.43 o
  -6   7  12       19.63      -58.75     58.75 o
  -5   7  12        0.07       41.63     52.27 o
  -4   7  12      110.67      126.17     58.17 o
  -3   7  12      294.31      237.14     60.95 o
  -2   7  12       24.64      -12.90     61.50 o
  -1   7  12      423.31      301.24     98.06 o
   0   7  12      233.97      123.47    116.72 o
   1   7  12        5.14      -76.76     76.76 o
   2   7  12       41.67      107.80     89.01 o
   3   7  12       46.85       -8.93    138.69 o
  -7   8  12      113.80      117.02    116.96 o
  -6   8  12      100.55       87.46     65.33 o
  -5   8  12       94.81       90.95     70.47 o
  -4   8  12        2.94      -59.50     59.50 o
  -3   8  12       22.14       13.31     78.08 o
  -2   8  12       22.89      -42.07     75.30 o
  -1   8  12       10.27      111.19     93.78 o
   0   8  12       36.95      -89.29     89.29 o
   1   8  12       78.35      111.93    102.35 o
 -13   1  13       18.87      262.75    112.22 o
 -12   1  13       45.29      -22.09     55.96 o
 -11   1  13      131.31      101.08     55.07 o
 -10   1  13       11.94       38.93     43.06 o
  -9   1  13       24.59       75.96     33.26 o
  -8   1  13      160.43       96.06     36.25 o
  -7   1  13      533.78      511.07     39.69 o
  -6   1  13      405.93      498.41     36.93 o
  -5   1  13      520.77      495.06     32.71 o
  -4   1  13     2122.19     1881.75     53.65 o
  -3   1  13     2211.55     1788.65     39.99 o
  -2   1  13     2804.49     2389.01     44.71 o
  -1   1  13      123.71       51.95     28.18 o
   0   1  13       91.38       58.15     29.82 o
   1   1  13       17.53      -18.51     33.07 o
   2   1  13      514.43      498.44     47.00 o
   3   1  13      376.85      519.07     55.82 o
   4   1  13      670.55      726.55     72.02 o
   5   1  13       40.01      -30.47     82.69 o
   6   1  13        1.02       51.33     91.05 o
   7   1  13        0.69       22.33     96.08 o
 -13   2  13        4.41      -84.71     86.70 o
 -12   2  13       49.08      -11.77    102.49 o
 -11   2  13       10.77        1.20     87.13 o
 -10   2  13       21.03      -46.81     56.13 o
  -9   2  13       11.59       -0.08     40.67 o
  -8   2  13        3.40       -5.79     31.03 o
  -7   2  13       11.31       46.03     30.77 o
  -6   2  13        2.59        5.83     30.40 o
  -5   2  13       55.85       26.72     29.78 o
  -4   2  13       74.18       70.24     28.90 o
  -3   2  13      240.74      257.70     29.60 o
  -2   2  13      762.66      789.21     31.28 o
  -1   2  13       31.27       43.24     27.31 o
   0   2  13      129.86      134.82     33.69 o
   1   2  13       46.38       44.35     37.68 o
   2   2  13      425.93      377.93     50.37 o
   3   2  13       43.69       40.87     50.66 o
   4   2  13       44.58       85.98     58.72 o
   5   2  13        0.27       -0.20     87.04 o
   6   2  13       16.46        9.02     94.79 o
 -13   3  13        9.79       21.71     98.50 o
 -12   3  13       33.65      165.10     92.88 o
 -11   3  13       39.04      -48.08     82.41 o
 -10   3  13      448.30      584.60     85.74 o
  -9   3  13        3.73       33.87     66.71 o
  -8   3  13      136.77       94.02     51.90 o
  -7   3  13        0.99       -5.74     41.44 o
  -6   3  13      316.41      378.14     36.80 o
  -5   3  13      960.93     1005.45     47.57 o
  -4   3  13      998.66     1030.48     42.92 o
  -3   3  13     3825.89     3442.68     67.32 o
  -2   3  13     1438.23     1493.29     49.28 o
  -1   3  13      640.68      638.26     41.09 o
   0   3  13       46.78       76.63     36.88 o
   1   3  13      132.90       82.22     42.99 o
   2   3  13       63.90       79.65     49.68 o
   3   3  13      776.87      931.99     70.05 o
   4   3  13        2.64      -22.88     79.70 o
   5   3  13       35.99      -83.06     86.84 o
   6   3  13       31.25      -71.14     92.37 o
 -12   4  13        5.18       52.60    106.35 o
 -11   4  13       38.72       59.85    108.16 o
 -10   4  13       89.53       44.38     79.69 o
  -9   4  13        1.30       28.98     58.89 o
  -8   4  13        9.06      -37.86     49.70 o
  -7   4  13       16.85       52.65     46.61 o
  -6   4  13      108.26       93.83     45.06 o
  -5   4  13      293.62      310.20     41.89 o
  -4   4  13      288.25      321.42     42.49 o
  -3   4  13        4.85      -30.32     30.32 o
  -2   4  13      132.74       84.87     40.67 o
  -1   4  13     1011.66      871.81     54.07 o
   0   4  13        0.02       -5.09     51.68 o
   1   4  13       65.82      144.67     49.11 o
   2   4  13       49.27      -25.77     55.55 o
   3   4  13      111.06      106.36     66.61 o
   4   4  13       63.43       84.16     87.18 o
   5   4  13       25.70      -29.29    116.86 o
   6   4  13       12.26      177.17    216.19 o
 -11   5  13       68.96       -1.84    116.26 o
 -10   5  13      138.45       55.40     70.99 o
  -9   5  13       36.25       65.71     62.48 o
  -8   5  13      155.46      187.60     62.72 o
  -7   5  13       75.89       38.75     57.89 o
  -6   5  13      488.37      485.26     50.79 o
  -5   5  13      365.22      296.71     51.11 o
  -4   5  13      311.51      343.34     51.92 o
  -3   5  13       68.42       59.68     41.99 o
  -2   5  13      496.18      542.39     72.91 o
  -1   5  13      176.60       51.07     50.33 o
   0   5  13        1.10      -33.40     51.29 o
   1   5  13      244.63      258.19     72.54 o
   2   5  13      125.86       62.06     71.75 o
   3   5  13       97.45      199.75     93.85 o
   4   5  13      158.06      226.72    101.94 o
   5   5  13       40.41       14.97    101.75 o
 -10   6  13       29.91       78.96     92.16 o
  -9   6  13        0.87      -69.08     72.81 o
  -8   6  13       56.18       38.40     54.49 o
  -7   6  13       29.95       62.09     58.30 o
  -6   6  13       65.00       39.30     52.61 o
  -5   6  13      129.29       87.32     55.29 o
  -4   6  13       10.62       17.20     44.01 o
  -3   6  13      299.66      423.25     56.09 o
  -2   6  13       72.43      134.77     66.80 o
  -1   6  13      176.13      144.12     68.23 o
   0   6  13        8.06       14.68     72.77 o
   1   6  13       10.62      -40.56     73.75 o
   2   6  13       86.71       43.77     81.78 o
   3   6  13       47.75     -100.39    103.28 o
   4   6  13        0.00      -70.16    109.61 o
  -9   7  13        1.37       38.11     86.79 o
  -8   7  13        4.98      -68.77     68.77 o
  -7   7  13       39.14      -20.97     64.19 o
  -6   7  13      107.05       74.68     69.48 o
  -5   7  13      137.10       65.60     50.98 o
  -4   7  13      213.87      120.91     57.00 o
  -3   7  13      434.89      415.12     77.35 o
  -2   7  13      377.31      402.43     74.37 o
  -1   7  13      242.28      211.00     92.66 o
   0   7  13      110.61      239.77     88.69 o
   1   7  13        5.02       -0.84     91.63 o
   2   7  13       19.89      -86.19     86.19 o
  -7   8  13       63.90       10.34    130.25 o
  -6   8  13      219.64      109.58    130.78 o
  -5   8  13      199.58      200.67     72.72 o
  -4   8  13        8.65       57.90     66.26 o
  -3   8  13        1.26       91.05     69.17 o
  -2   8  13       43.82       61.67     83.08 o
  -1   8  13       60.02      -61.80     88.47 o
   0   8  13       23.37      102.19     99.62 o
 -13   0  14       99.26       56.36    112.68 o
 -12   0  14       28.85       52.51    106.27 o
 -11   0  14      537.84      517.90     91.14 o
 -10   0  14      293.48      334.44     53.37 o
  -9   0  14      227.90      108.39     52.96 o
  -8   0  14        7.31       49.68     69.19 o
  -7   0  14       63.11       66.85     46.03 o
  -6   0  14     1314.29     1345.95    120.41 o
  -5   0  14     1874.31     1688.43     60.63 o
  -4   0  14      611.31      540.32     55.27 o
  -3   0  14       43.30       50.28     35.58 o
  -2   0  14       36.01       17.99     31.98 o
  -1   0  14      245.42      233.57     44.47 o
   0   0  14        0.72      -38.66     42.96 o
   1   0  14      191.95      209.37     55.78 o
   2   0  14      565.29      596.53     82.14 o
   3   0  14      629.44      808.06    115.23 o
   4   0  14      383.13      552.78    141.23 o
   5   0  14      108.77      175.13    124.74 o
   6   0  14        0.49      236.16    143.30 o
 -13   1  14       35.90       66.88     79.36 o
 -12   1  14       19.80       69.51     75.73 o
 -11   1  14       68.91       75.13     52.43 o
 -10   1  14        0.11        4.80     40.74 o
  -9   1  14       20.05       52.47     37.23 o
  -8   1  14      318.64      323.82     50.27 o
  -7   1  14      221.90      182.27     34.88 o
  -6   1  14      683.70      636.57     41.16 o
  -5   1  14      387.44      343.77     29.78 o
  -4   1  14        8.58      -22.18     27.69 o
  -3   1  14      365.77      334.36     29.93 o
  -2   1  14      132.53      126.29     22.88 o
  -1   1  14      197.63      197.24     33.41 o
   0   1  14      230.30      234.88     34.28 o
   1   1  14      159.23      153.99     39.10 o
   2   1  14      133.31      164.91     43.40 o
   3   1  14       26.42       13.70     63.87 o
   4   1  14        1.16      108.05     63.73 o
   5   1  14       31.93      -49.12     85.48 o
   6   1  14        0.00       25.60     95.07 o
 -13   2  14       68.25      229.83     95.71 o
 -12   2  14      170.43      235.84    107.38 o
 -11   2  14       46.99       22.84    117.84 o
 -10   2  14       73.66       72.54     50.91 o
  -9   2  14        0.74      -40.68     40.68 o
  -8   2  14      126.74       86.58     34.97 o
  -7   2  14      120.34      154.87     34.38 o
  -6   2  14       66.41       61.25     37.11 o
  -5   2  14     1346.68     1204.18     51.16 o
  -4   2  14     2136.75     1904.19     56.02 o
  -3   2  14     1216.65     1179.67     42.89 o
  -2   2  14      653.86      636.62     35.87 o
  -1   2  14      675.24      838.41     49.33 o
   0   2  14      645.59      830.43     50.63 o
   1   2  14      229.14      237.24     46.86 o
   2   2  14      139.03      140.81     46.54 o
   3   2  14      141.11      137.46     59.47 o
   4   2  14      114.91      106.76     66.33 o
   5   2  14        7.90        3.66     88.49 o
   6   2  14        1.74      167.99    100.17 o
 -13   3  14        4.77      -49.90     95.76 o
 -12   3  14        6.78       53.38    177.95 o
 -11   3  14       32.86       23.07     72.69 o
 -10   3  14      188.17      261.81    146.02 o
  -9   3  14      112.93      110.26     68.75 o
  -8   3  14       33.33       75.19     60.27 o
  -7   3  14      756.68      818.32     61.99 o
  -6   3  14      767.21      667.12     48.79 o
  -5   3  14       89.26       79.27     35.95 o
  -4   3  14        6.18      -34.81     34.81 o
  -3   3  14       64.62       26.48     36.50 o
  -2   3  14        4.68      -28.43     34.73 o
  -1   3  14        5.24       21.23     36.52 o
   0   3  14      463.46      510.08     48.92 o
   1   3  14       16.57       17.75     45.04 o
   2   3  14        1.33        4.97     49.14 o
   3   3  14        2.90       57.18     63.28 o
   4   3  14       56.61       20.90     80.98 o
   5   3  14        6.49       53.17     91.29 o
   6   3  14        4.43     -165.19    180.66 o
 -12   4  14       69.51       89.96     93.17 o
 -11   4  14       52.88       29.56     77.00 o
 -10   4  14      217.00      135.58    101.67 o
  -9   4  14      279.79      195.41     56.87 o
  -8   4  14      521.08      625.61     63.18 o
  -7   4  14       31.62      149.01     50.96 o
  -6   4  14       19.79      -48.18     48.18 o
  -5   4  14      283.89      299.46     48.33 o
  -4   4  14      584.14      577.93     49.03 o
  -3   4  14      146.66      162.15     45.89 o
  -2   4  14      453.95      497.05     48.91 o
  -1   4  14       39.44       63.78     44.19 o
   0   4  14      214.39      157.18     51.18 o
   1   4  14      220.79      157.09     58.13 o
   2   4  14       87.02       34.24     90.45 o
   3   4  14      159.10      202.25     93.44 o
   4   4  14      140.35      120.07     95.11 o
   5   4  14       81.34       29.64     97.34 o
 -11   5  14        0.04      -21.53     87.33 o
 -10   5  14        6.09        6.82    114.37 o
  -9   5  14       45.01       81.25     69.09 o
  -8   5  14        5.13       20.75     56.61 o
  -7   5  14        0.26       18.92     59.12 o
  -6   5  14       11.49       27.29     41.89 o
  -5   5  14       58.98      -26.95     44.37 o
  -4   5  14        6.56      -15.49     44.55 o
  -3   5  14       21.74       61.84     42.69 o
  -2   5  14      109.24      132.32     48.97 o
  -1   5  14      259.77      234.69     55.70 o
   0   5  14      504.66      516.24     75.59 o
   1   5  14      438.39      645.01     93.81 o
   2   5  14      161.41      119.13     75.15 o
   3   5  14        8.99     -126.31    126.31 o
   4   5  14       23.68      -31.46    107.85 o
 -10   6  14       20.66       38.08     94.88 o
  -9   6  14      135.93      110.56     75.22 o
  -8   6  14        0.62      -40.73     63.81 o
  -7   6  14       13.99      120.57     56.00 o
  -6   6  14        2.37       -9.48     51.48 o
  -5   6  14      294.39      206.25     59.77 o
  -4   6  14      461.06      383.88     52.83 o
  -3   6  14      309.70      239.36     52.61 o
  -2   6  14      360.13      359.38     63.20 o
  -1   6  14      166.01      128.73     67.86 o
   0   6  14      143.70      402.28     83.02 o
   1   6  14      210.54      160.50     96.41 o
   2   6  14      107.06      197.40    101.06 o
   3   6  14       36.34       48.26    116.78 o
  -9   7  14        1.15      -94.93     94.93 o
  -8   7  14        7.26       98.21     72.47 o
  -7   7  14       19.95       81.65     76.97 o
  -6   7  14       31.25      -66.79     67.84 o
  -5   7  14      167.69       88.93     84.17 o
  -4   7  14       28.73       27.95     55.36 o
  -3   7  14        5.68      -14.53     62.14 o
  -2   7  14       82.22        6.22     64.09 o
  -1   7  14        4.24      -81.79     81.79 o
   0   7  14       37.25      -39.35     78.84 o
   1   7  14       23.12      122.76     97.04 o
   2   7  14        2.86     -100.32    122.34 o
  -6   8  14       40.52        4.86     91.72 o
  -5   8  14       34.45       10.94     60.51 o
  -4   8  14        5.88        9.89     72.54 o
  -3   8  14       18.36       97.12     76.90 o
  -2   8  14       92.95       99.82     82.24 o
  -1   8  14       36.61      -21.69     91.23 o
 -13   1  15       46.26       -6.07     74.38 o
 -12   1  15      221.01      206.23     69.87 o
 -11   1  15      186.65      198.93     50.05 o
 -10   1  15       85.34       -9.17     37.82 o
  -9   1  15       90.23       56.89     42.92 o
  -8   1  15      428.51      454.75     42.56 o
  -7   1  15      458.48      538.74     40.26 o
  -6   1  15      536.44      592.08     33.97 o
  -5   1  15      732.84      794.03     41.48 o
  -4   1  15      971.96      877.72     43.49 o
  -3   1  15      103.66      143.01     31.47 o
  -2   1  15      228.30      225.91     36.84 o
  -1   1  15        8.56        0.34     37.98 o
   0   1  15      101.07       48.95     41.33 o
   1   1  15      456.31      628.93     55.45 o
   2   1  15      555.40      640.16     56.13 o
   3   1  15      283.94      405.78     70.14 o
   4   1  15       17.14       -7.30     69.05 o
   5   1  15        1.97      -58.73     87.94 o
   6   1  15        1.06       62.68    101.97 o
 -13   2  15       16.01        3.65     86.68 o
 -12   2  15       15.24      -68.70     68.70 o
 -11   2  15       25.95       23.32     65.32 o
 -10   2  15        3.81       26.47     49.30 o
  -9   2  15      193.25      134.76     42.64 o
  -8   2  15       13.62      -18.00     37.68 o
  -7   2  15      115.34      107.23     38.48 o
  -6   2  15      103.67       30.36     42.77 o
  -5   2  15        9.60      -17.26     33.33 o
  -4   2  15      354.81      374.67     40.12 o
  -3   2  15        6.75      -29.79     31.06 o
  -2   2  15      271.76      273.97     31.58 o
  -1   2  15       25.71       27.85     36.36 o
   0   2  15      236.64      268.65     47.32 o
   1   2  15      202.15      235.63     51.29 o
   2   2  15       43.97       80.62     52.34 o
   3   2  15        0.01       31.81     62.56 o
   4   2  15        1.82      -59.74     76.63 o
   5   2  15        0.04       28.19    108.59 o
 -13   3  15       53.45      134.69     99.77 o
 -12   3  15       81.53       21.40     86.80 o
 -11   3  15      129.26      -19.90     80.56 o
 -10   3  15      114.20       17.50     67.94 o
  -9   3  15       65.56       57.07     65.26 o
  -8   3  15      127.91      188.22     61.25 o
  -7   3  15      274.60      357.78     49.44 o
  -6   3  15      347.08      429.74     50.07 o
  -5   3  15      310.96      297.13     47.11 o
  -4   3  15      100.44       94.54     42.61 o
  -3   3  15      562.57      564.61     47.26 o
  -2   3  15      537.46      533.07     46.32 o
  -1   3  15      104.13       93.67     44.57 o
   0   3  15        2.29       40.90     50.67 o
   1   3  15      512.22      478.22     62.03 o
   2   3  15      573.87      597.42     73.14 o
   3   3  15       74.58       -4.70     75.75 o
   4   3  15        3.08      -88.12     98.25 o
   5   3  15        0.33       27.03     96.08 o
 -12   4  15       12.04      -38.58     79.82 o
 -11   4  15       33.21      170.70     82.76 o
 -10   4  15        6.50       85.02     80.30 o
  -9   4  15       34.15        9.35     85.55 o
  -8   4  15       32.80       37.65     69.90 o
  -7   4  15       32.08       87.77     51.82 o
  -6   4  15      222.77      213.69     51.94 o
  -5   4  15      169.44      162.69     52.83 o
  -4   4  15       99.54       49.23     41.19 o
  -3   4  15      647.33      602.56     54.91 o
  -2   4  15      163.08      151.85     44.48 o
  -1   4  15      289.58      250.79     54.25 o
   0   4  15        8.81      -46.59     53.18 o
   1   4  15       80.56      177.38     67.26 o
   2   4  15       12.11      -70.84     70.84 o
   3   4  15        1.18      -15.19     92.10 o
   4   4  15       10.27       34.44    107.34 o
 -11   5  15       62.30      100.37     90.91 o
 -10   5  15       13.04      -68.12     81.71 o
  -9   5  15       57.06      109.17     67.07 o
  -8   5  15      262.07      291.65     63.34 o
  -7   5  15     1538.47     1543.83    114.43 o
  -6   5  15      519.74      531.42     65.86 o
  -5   5  15       15.41      -22.92     42.65 o
  -4   5  15       34.16       39.10     52.17 o
  -3   5  15       83.20       51.72     42.63 o
  -2   5  15        2.29       20.62     47.75 o
  -1   5  15        1.82      -32.30     53.38 o
   0   5  15        0.64      -33.85     63.70 o
   1   5  15      109.66       -0.19     72.46 o
   2   5  15      328.52      396.37     89.23 o
   3   5  15      209.14      217.54    140.19 o
   4   5  15       27.44       22.22    198.70 o
 -10   6  15        3.68       -1.12    131.80 o
  -9   6  15       68.68       80.38    106.25 o
  -8   6  15       18.22      -59.90     71.76 o
  -7   6  15        0.73      -51.68     51.68 o
  -6   6  15        0.31      -23.77     52.12 o
  -5   6  15      263.97      260.00     58.81 o
  -4   6  15      326.63      376.85     49.45 o
  -3   6  15       26.94      -51.28     51.28 o
  -2   6  15        0.57      -31.84     58.74 o
  -1   6  15       49.92       52.65     66.57 o
   0   6  15      249.28      265.43     85.38 o
   1   6  15      155.71      230.29     85.46 o
   2   6  15       31.95      -84.89     91.91 o
  -8   7  15       92.01       78.53     90.66 o
  -7   7  15        0.64      -70.83     70.83 o
  -6   7  15        2.17      -59.77     78.46 o
  -5   7  15      133.64      -14.70     70.74 o
  -4   7  15      109.88       75.86     58.07 o
  -3   7  15      159.68      129.90     65.97 o
  -2   7  15      118.93      195.51     70.38 o
  -1   7  15      121.55       52.04     79.20 o
   0   7  15       93.91      150.22    113.52 o
   1   7  15       25.15      -67.45     87.98 o
  -5   8  15        2.51      -38.43    134.22 o
  -4   8  15        0.29       54.14     66.15 o
  -3   8  15        6.30      114.91     76.41 o
  -2   8  15        0.55      147.14    230.97 o
 -13   0  16       72.04       53.18    100.67 o
 -12   0  16        7.99      146.63     82.02 o
 -11   0  16      168.30      111.98    118.26 o
 -10   0  16      261.91      225.68     48.61 o
  -9   0  16      305.43      279.68    103.65 o
  -8   0  16      764.84      736.36    136.10 o
  -7   0  16      997.20     1205.96    147.54 o
  -6   0  16     2973.79     2735.20     84.79 o
  -5   0  16     1002.69      913.87     57.25 o
  -4   0  16       92.98       62.22     60.08 o
  -3   0  16        5.51      -49.82     49.82 o
  -2   0  16       16.23      -37.16     37.16 o
  -1   0  16        4.36      -47.84     54.41 o
   0   0  16       31.67      -50.87     80.14 o
   1   0  16      306.31      361.83     86.45 o
   2   0  16      366.94      527.33    104.35 o
   3   0  16       41.57       89.41    201.11 o
   4   0  16       23.26      -54.87    118.57 o
   5   0  16        0.10     -122.19    122.45 o
 -13   1  16       36.46        0.47     70.89 o
 -12   1  16       34.26       33.50     56.71 o
 -11   1  16       28.47       12.24     41.73 o
 -10   1  16      184.22      179.55     65.10 o
  -9   1  16        1.70       13.19     41.81 o
  -8   1  16       41.38       31.89     40.25 o
  -7   1  16       81.00       76.25     37.95 o
  -6   1  16      201.54      217.45     32.27 o
  -5   1  16      383.39      335.81     36.32 o
  -4   1  16      462.65      470.65     35.32 o
  -3   1  16       21.46       -6.04     36.56 o
  -2   1  16        3.26       22.17     27.12 o
  -1   1  16       10.68        9.59     40.54 o
   0   1  16       10.74       42.05     45.00 o
   1   1  16       54.31      101.66     48.85 o
   2   1  16      169.67      144.86     67.59 o
   3   1  16        0.34      -70.38     70.38 o
   4   1  16       12.21        4.36     88.27 o
   5   1  16        0.75       -4.39    126.06 o
 -13   2  16       83.96      135.75     78.91 o
 -12   2  16       48.39       50.24    100.28 o
 -11   2  16        0.47       16.49     56.16 o
 -10   2  16       28.81       54.31     49.94 o
  -9   2  16        1.39       15.07     39.59 o
  -8   2  16       12.43      -34.74     34.74 o
  -7   2  16      440.62      490.68     43.60 o
  -6   2  16      320.02      289.07     41.28 o
  -5   2  16     1030.68      935.83     55.46 o
  -4   2  16      479.67      533.66     52.14 o
  -3   2  16      306.31      306.37     47.12 o
  -2   2  16      126.40      156.41     37.54 o
  -1   2  16      596.71      628.12     49.47 o
   0   2  16      494.61      613.41     57.65 o
   1   2  16      306.84      439.14     58.68 o
   2   2  16       57.16      105.72     65.23 o
   3   2  16       78.57       -4.51     76.96 o
   4   2  16        0.19      -95.46     95.46 o
   5   2  16        6.97       44.53    117.31 o
 -12   3  16        3.77      -55.03     74.82 o
 -11   3  16       85.11       91.40     72.70 o
 -10   3  16        5.78       35.43     93.07 o
  -9   3  16      116.02      111.88     66.03 o
  -8   3  16       11.52      -31.72     65.11 o
  -7   3  16        8.85      -20.84     60.25 o
  -6   3  16       21.57       30.78     58.07 o
  -5   3  16      332.42      308.40     57.05 o
  -4   3  16      313.52      304.54     47.52 o
  -3   3  16        0.29      -39.12     39.12 o
  -2   3  16       70.19        0.01     40.19 o
  -1   3  16       91.52       95.01     47.12 o
   0   3  16       84.65      123.48     52.67 o
   1   3  16       29.35       35.70     62.77 o
   2   3  16      114.47       69.91     71.54 o
   3   3  16       90.32      108.50     91.75 o
   4   3  16        4.01      226.32    116.68 o
 -12   4  16        0.62      129.82     87.54 o
 -11   4  16       40.55      -42.69     84.83 o
 -10   4  16       88.89       12.11     74.42 o
  -9   4  16      232.70      163.38     74.48 o
  -8   4  16      104.19      173.98     77.12 o
  -7   4  16      298.34      446.88     64.93 o
  -6   4  16     2594.28     2412.88     89.20 o
  -5   4  16     1576.17     1582.57     79.37 o
  -4   4  16       46.51       70.48     43.23 o
  -3   4  16      437.12      392.56     53.51 o
  -2   4  16       11.05      -22.75     41.06 o
  -1   4  16       10.33      -49.16     49.69 o
   0   4  16      338.56      299.56     66.43 o
   1   4  16       24.91       15.66     68.72 o
   2   4  16       27.70       24.42     77.57 o
   3   4  16       80.71      308.14    118.10 o
   4   4  16       52.17      125.08    204.42 o
 -11   5  16        8.89      -41.75     85.06 o
 -10   5  16        0.45      -30.23     81.82 o
  -9   5  16       51.74      -46.27     76.44 o
  -8   5  16      117.78       81.64     58.58 o
  -7   5  16        0.23       45.29     60.00 o
  -6   5  16      222.89      216.99     59.03 o
  -5   5  16      116.32      108.10     45.75 o
  -4   5  16      145.01      213.75     50.67 o
  -3   5  16      140.19      163.45     47.95 o
  -2   5  16        7.32       43.08     49.16 o
  -1   5  16        1.82      -55.87     55.87 o
   0   5  16      190.12      292.14     72.43 o
   1   5  16      169.40      107.99    107.54 o
   2   5  16        6.33       -4.29     98.60 o
   3   5  16       12.66      -46.85    208.48 o
 -10   6  16       18.96      111.01     92.12 o
  -9   6  16        0.37       34.94     85.68 o
  -8   6  16        0.44       37.99     75.31 o
  -7   6  16      136.06      153.36     70.65 o
  -6   6  16      191.42      235.09     66.57 o
  -5   6  16      245.59      252.97     59.57 o
  -4   6  16      135.90      244.18     63.04 o
  -3   6  16       73.13       59.02     51.82 o
  -2   6  16      151.75      186.33     70.60 o
  -1   6  16      218.26      113.76     68.58 o
   0   6  16       20.90       69.91     78.76 o
   1   6  16      105.31      234.04    107.88 o
   2   6  16       40.42      -68.60    105.15 o
  -8   7  16       91.69       38.33    145.74 o
  -7   7  16       62.90      101.82     74.40 o
  -6   7  16       22.82       19.92     73.21 o
  -5   7  16       41.46       26.82     70.59 o
  -4   7  16       23.73      -24.17     65.49 o
  -3   7  16        3.30        6.58     78.12 o
  -2   7  16       13.35      104.59     70.03 o
  -1   7  16      112.29       83.23     83.05 o
   0   7  16       26.23      -47.55     91.43 o
 -13   1  17       41.77       12.83     68.67 o
 -12   1  17       20.09      -51.63     51.63 o
 -11   1  17       11.04       -9.46     45.95 o
 -10   1  17        9.31        6.30     55.01 o
  -9   1  17       96.64      108.89     67.22 o
  -8   1  17      491.51      587.73     55.50 o
  -7   1  17      626.34      675.13     44.80 o
  -6   1  17      310.56      304.90     37.59 o
  -5   1  17      611.22      601.71     44.92 o
  -4   1  17       25.56       66.17     49.95 o
  -3   1  17        0.85       -9.96     40.53 o
  -2   1  17      260.47      317.49     40.47 o
  -1   1  17      518.73      611.95     53.01 o
   0   1  17      470.44      618.49     56.54 o
   1   1  17      390.15      415.21     60.20 o
   2   1  17       41.28      149.39     73.45 o
   3   1  17        1.24      -57.86     71.80 o
   4   1  17        4.13      309.17    141.58 o
 -13   2  17        0.10       16.33     75.22 o
 -12   2  17        1.15       62.19     65.03 o
 -11   2  17       21.34       -5.94     55.91 o
 -10   2  17        0.27      -40.16     40.16 o
  -9   2  17       31.73      -50.17     83.73 o
  -8   2  17       79.94       70.91     41.57 o
  -7   2  17       36.80      -26.60     38.91 o
  -6   2  17      248.76      264.36     55.73 o
  -5   2  17      496.51      620.33     59.57 o
  -4   2  17      191.01      189.64     43.42 o
  -3   2  17        0.38       46.84     43.92 o
  -2   2  17       61.72       39.91     39.20 o
  -1   2  17       38.74        8.62     47.52 o
   0   2  17        6.19      -16.32     51.41 o
   1   2  17        2.66      -56.78     56.78 o
   2   2  17       12.74      -65.98     76.06 o
   3   2  17        5.97      -94.67     94.67 o
   4   2  17        0.52      -49.59    236.32 o
 -12   3  17       42.57      -72.36     72.36 o
 -11   3  17       11.75       74.57     68.19 o
 -10   3  17        0.60       34.33     69.03 o
  -9   3  17       24.95      109.73     67.90 o
  -8   3  17      134.67      195.02     65.08 o
  -7   3  17      147.94       91.01     64.66 o
  -6   3  17       97.35       43.13     55.36 o
  -5   3  17       28.44       -5.43     45.51 o
  -4   3  17      839.81      877.81     58.82 o
  -3   3  17     1337.91     1384.64     65.76 o
  -2   3  17       12.98      -33.60     40.39 o
  -1   3  17       46.31       69.89     50.39 o
   0   3  17      639.94      745.05     73.78 o
   1   3  17      268.43      374.08     88.64 o
   2   3  17       94.04       91.74     86.32 o
   3   3  17       29.60      -30.46     91.53 o
   4   3  17       10.43       27.95    165.38 o
 -12   4  17        0.84      -87.99     87.99 o
 -11   4  17        0.54      102.77     82.48 o
 -10   4  17       42.67       17.15    107.91 o
  -9   4  17        1.08      -19.93     72.46 o
  -8   4  17       63.43        1.48     67.68 o
  -7   4  17       28.97        5.39     54.22 o
  -6   4  17        0.07       -7.96     47.34 o
  -5   4  17       46.65       65.00     52.55 o
  -4   4  17       51.40       36.73     42.75 o
  -3   4  17      525.04      609.39     57.13 o
  -2   4  17      278.37      251.10     53.44 o
  -1   4  17       47.67       44.67     55.32 o
   0   4  17        2.69       -1.30     61.86 o
   1   4  17       22.76       -1.54     70.31 o
   2   4  17       64.77      -30.30     84.75 o
   3   4  17        9.38      -98.88    109.42 o
 -11   5  17        3.83      -44.63     81.74 o
 -10   5  17        3.01      -77.92     81.70 o
  -9   5  17       81.76      123.23     83.98 o
  -8   5  17      208.73      154.08     66.97 o
  -7   5  17       60.73        2.56     57.68 o
  -6   5  17      106.76      173.45     60.51 o
  -5   5  17      693.06      832.40     59.22 o
  -4   5  17      352.59      379.24     56.09 o
  -3   5  17        0.53       -4.52     43.49 o
  -2   5  17        5.30       57.62     52.46 o
  -1   5  17       12.48       47.06     61.36 o
   0   5  17       62.40       98.55     67.98 o
   1   5  17      246.59      327.98     87.36 o
   2   5  17       19.15       11.70    106.31 o
 -10   6  17       54.80       64.77    150.38 o
  -9   6  17       15.01       68.24     87.22 o
  -8   6  17       15.83       92.53     76.95 o
  -7   6  17       55.02       -8.11    107.28 o
  -6   6  17        0.49       11.86     56.12 o
  -5   6  17       77.73      130.29     62.95 o
  -4   6  17      210.44      170.30     64.93 o
  -3   6  17       22.27       32.50     50.64 o
  -2   6  17       46.56       32.01     60.14 o
  -1   6  17      206.06      184.89     71.75 o
   0   6  17        0.19      -75.95     75.95 o
   1   6  17        0.56       59.77    112.11 o
  -7   7  17        2.69      157.75    105.08 o
  -6   7  17        3.89       52.97     75.43 o
  -5   7  17       13.67      -75.21     75.21 o
  -4   7  17      131.93      290.75    102.64 o
  -3   7  17      214.32      168.73     69.85 o
  -2   7  17      117.37      180.68     80.83 o
  -1   7  17       77.15       -3.78     96.77 o
 -13   0  18        0.96      -51.23    221.80 o
 -12   0  18        0.51       69.36     72.28 o
 -11   0  18       44.08       80.91    137.40 o
 -10   0  18       66.79      162.00    109.09 o
  -9   0  18      259.52       88.79     99.89 o
  -8   0  18      534.91      648.96    185.45 o
  -7   0  18     1134.01     1005.25     64.84 o
  -6   0  18      518.95      540.69     67.52 o
  -5   0  18        1.84       70.28     85.38 o
  -4   0  18      222.35      187.90     98.97 o
  -3   0  18       60.07      -58.06     58.06 o
  -2   0  18       71.29        4.35     50.66 o
  -1   0  18      189.40      296.40     67.49 o
   0   0  18      665.25      655.08     93.50 o
   1   0  18       59.71       58.31     85.01 o
   2   0  18       20.41      -41.04    115.42 o
   3   0  18        4.05      173.36    135.07 o
   4   0  18       11.89      104.14    198.29 o
 -13   1  18        1.34      103.85     65.66 o
 -12   1  18        4.74      -50.01     50.01 o
 -11   1  18       30.46       14.99     84.17 o
 -10   1  18       52.21       63.96     63.46 o
  -9   1  18      134.92       79.70     46.14 o
  -8   1  18        1.40       34.88     45.17 o
  -7   1  18        8.08        3.39     32.62 o
  -6   1  18       11.01       -3.27     41.85 o
  -5   1  18      408.93      477.31     60.58 o
  -4   1  18      756.16      801.01     69.82 o
  -3   1  18       28.53       22.29     42.98 o
  -2   1  18        0.01       -7.68     36.49 o
  -1   1  18       37.54       17.83     44.57 o
   0   1  18       27.92       19.00     54.25 o
   1   1  18        2.36       37.84     56.81 o
   2   1  18        1.52      -26.17     77.21 o
   3   1  18       43.57       24.58     90.69 o
   4   1  18        0.88       14.16    130.16 o
 -13   2  18       21.97       13.06     77.00 o
 -12   2  18       40.17       25.78     60.82 o
 -11   2  18      174.97      130.14     50.02 o
 -10   2  18       66.51       37.82     73.66 o
  -9   2  18        7.40       35.51     71.78 o
  -8   2  18        0.73      -24.51     36.69 o
  -7   2  18       38.89      -12.32     43.53 o
  -6   2  18      148.02       65.64     55.57 o
  -5   2  18        2.94       69.66     59.24 o
  -4   2  18      524.63      553.58     54.86 o
  -3   2  18       51.09        5.78     42.59 o
  -2   2  18     1485.55     1740.23     66.90 o
  -1   2  18     1000.88     1097.88     63.50 o
   0   2  18      351.02      481.16     68.34 o
   1   2  18      183.62      282.33     70.54 o
   2   2  18       57.33       21.20     92.96 o
   3   2  18       11.89       51.35     91.86 o
 -12   3  18       33.53       68.72     73.72 o
 -11   3  18        5.24        0.13     65.17 o
 -10   3  18       10.68      -59.85     59.85 o
  -9   3  18       70.98      124.49     69.10 o
  -8   3  18       34.88      130.28     64.08 o
  -7   3  18        2.19      -54.75     54.75 o
  -6   3  18       57.81       98.00     55.32 o
  -5   3  18       16.61        5.99     44.51 o
  -4   3  18       60.36       33.33     45.27 o
  -3   3  18        5.28      -42.21     43.27 o
  -2   3  18      610.14      649.74     62.09 o
  -1   3  18       91.10      118.87     55.52 o
   0   3  18        1.19       33.46     57.70 o
   1   3  18      115.64      269.06     79.76 o
   2   3  18       45.69       97.61     86.63 o
   3   3  18       16.22      -89.89     89.89 o
 -11   4  18       22.07      -73.76     73.76 o
 -10   4  18       65.73       64.62     76.07 o
  -9   4  18      139.55      285.43     81.17 o
  -8   4  18      194.70      208.71     75.03 o
  -7   4  18      400.93      561.64     84.24 o
  -6   4  18      168.12      191.94     51.21 o
  -5   4  18       10.80      -51.41     51.41 o
  -4   4  18       11.10      -28.55     42.07 o
  -3   4  18       49.03       63.29     48.72 o
  -2   4  18       56.14       56.86     51.54 o
  -1   4  18      111.71       67.36     58.21 o
   0   4  18       10.00      -59.92     62.41 o
   1   4  18       37.51      -71.93     71.93 o
   2   4  18       23.87       71.18     92.24 o
 -11   5  18        4.07      170.38    150.48 o
 -10   5  18       27.84       69.59     80.46 o
  -9   5  18       54.05       83.42     87.37 o
  -8   5  18        6.57       69.36     85.37 o
  -7   5  18      106.03      102.99     97.88 o
  -6   5  18       94.66       78.01     59.00 o
  -5   5  18        3.29        1.95     51.50 o
  -4   5  18        8.88       -8.16     52.11 o
  -3   5  18        0.42       22.21     62.77 o
  -2   5  18        8.32        3.79     53.92 o
  -1   5  18       75.40      111.77     64.60 o
   0   5  18        0.55       61.93     72.84 o
   1   5  18       10.46      -56.92     86.73 o
  -9   6  18        1.40       25.00     91.71 o
  -8   6  18       12.90       56.73     94.79 o
  -7   6  18       45.33       64.39     76.22 o
  -6   6  18        6.79      -80.08     85.67 o
  -5   6  18       13.65      -58.49     58.49 o
  -4   6  18        8.87       78.50     70.60 o
  -3   6  18      103.63      131.90     55.89 o
  -2   6  18      176.24      279.61     76.20 o
  -1   6  18      164.04      234.01     73.34 o
   0   6  18       66.21       18.86     86.16 o
  -7   7  18       18.87      125.92    177.07 o
  -6   7  18        0.07       15.05     73.92 o
  -5   7  18        2.12      -12.31    101.94 o
  -4   7  18       59.79      294.45    100.35 o
  -3   7  18      110.84      101.10     67.12 o
 -13   1  19       43.09      103.12     59.17 o
 -12   1  19        0.22      -40.72     66.09 o
 -11   1  19        6.96      -36.18     63.08 o
 -10   1  19      132.18      201.13     64.50 o
  -9   1  19      424.20      467.06     57.67 o
  -8   1  19      420.47      416.50     66.65 o
  -7   1  19      111.15      151.19     37.89 o
  -6   1  19       44.72       94.41     68.22 o
  -5   1  19       24.67       -8.53     62.47 o
  -4   1  19      304.18      429.86     62.86 o
  -3   1  19        7.48       16.52     45.18 o
  -2   1  19       16.80      -28.35     37.02 o
  -1   1  19       67.97      100.83     47.04 o
   0   1  19      136.72      138.53     57.59 o
   1   1  19       48.26      234.02     74.41 o
   2   1  19        0.74      -79.55     79.55 o
   3   1  19        0.60      -27.15     91.03 o
 -12   2  19        0.32       91.77     70.00 o
 -11   2  19        6.18      -73.45     73.45 o
 -10   2  19       21.75       12.17     87.40 o
  -9   2  19       61.73      -23.44     75.90 o
  -8   2  19        3.42        7.51     55.68 o
  -7   2  19       89.10      142.87     63.20 o
  -6   2  19        7.13      -10.46     57.03 o
  -5   2  19        0.17       54.81     58.95 o
  -4   2  19       26.08      -37.67     52.72 o
  -3   2  19        0.13        6.24     44.76 o
  -2   2  19      153.07      124.39     43.31 o
  -1   2  19        0.00       30.38     49.50 o
   0   2  19       38.12       76.35     58.09 o
   1   2  19        6.83       24.14     78.42 o
   2   2  19        0.20       75.84     85.98 o
   3   2  19        0.06      -62.69    106.35 o
 -12   3  19       26.99       36.47     68.02 o
 -11   3  19       17.31      -49.31     65.32 o
 -10   3  19      191.10      172.97     67.27 o
  -9   3  19      475.32      439.62    129.41 o
  -8   3  19      226.87      309.71     72.22 o
  -7   3  19        1.75      -17.67     56.88 o
  -6   3  19        1.13       66.09     57.48 o
  -5   3  19      104.10      147.27     47.97 o
  -4   3  19       18.29        3.53     45.07 o
  -3   3  19       72.67       31.90     45.34 o
  -2   3  19      201.20      279.69     50.14 o
  -1   3  19      354.63      407.21     63.89 o
   0   3  19      130.68       58.15     72.77 o
   1   3  19        3.43       -4.56     71.81 o
   2   3  19        6.09       -7.55    107.07 o
 -11   4  19        0.15      -44.07     75.32 o
 -10   4  19       10.18       42.01     75.71 o
  -9   4  19       22.37      121.51     79.16 o
  -8   4  19        2.04      -66.68     66.68 o
  -7   4  19       12.63      -40.68     66.64 o
  -6   4  19      122.83       86.15     51.47 o
  -5   4  19       19.58       46.67     54.38 o
  -4   4  19      122.44      110.84     55.05 o
  -3   4  19       87.79      213.30     58.48 o
  -2   4  19       16.61        4.06     51.06 o
  -1   4  19        0.45      -53.74     53.74 o
   0   4  19       40.14      117.31     67.91 o
   1   4  19       10.34      -97.50     97.50 o
   2   4  19        3.97        0.57     86.55 o
 -10   5  19       68.38       30.07     83.23 o
  -9   5  19      101.81       -0.05    173.05 o
  -8   5  19       88.86      184.41     91.41 o
  -7   5  19      319.16      316.84     77.93 o
  -6   5  19      136.69      203.11     71.01 o
  -5   5  19       29.25       -4.57     61.40 o
  -4   5  19       10.14        2.25     62.37 o
  -3   5  19       16.41      -19.95     57.72 o
  -2   5  19        0.60      -50.67     50.67 o
  -1   5  19       19.14       -2.71     62.33 o
   0   5  19       69.38      -38.87     73.93 o
   1   5  19        8.44       97.20    217.95 o
  -9   6  19       22.45      -17.56    144.87 o
  -8   6  19       10.40      128.23    100.17 o
  -7   6  19       34.65       24.83     88.88 o
  -6   6  19       67.24       69.11     97.55 o
  -5   6  19       50.49      136.80     87.40 o
  -4   6  19        1.13      -71.95     71.95 o
  -3   6  19       24.78      -30.07     74.36 o
  -2   6  19       35.64       41.60     66.61 o
  -1   6  19       31.60      -11.07     75.02 o
 -13   0  20        1.81       21.11     74.11 o
 -12   0  20       26.32     -101.32    147.02 o
 -11   0  20       38.94       13.16    175.31 o
 -10   0  20        9.35      108.63    152.49 o
  -9   0  20       96.95      158.51    144.81 o
  -8   0  20      521.32      481.56     58.40 o
  -7   0  20      901.38      808.33    105.59 o
  -6   0  20      147.14      143.63     90.91 o
  -5   0  20       84.42      138.80    138.78 o
  -4   0  20      102.59      133.06    106.85 o
  -3   0  20      637.49      676.18     84.07 o
  -2   0  20      728.27      847.24     72.49 o
  -1   0  20        0.41       42.23     96.20 o
   0   0  20      360.34      299.26     90.22 o
   1   0  20        9.33      -20.69     93.26 o
   2   0  20        0.10      110.49    163.79 o
 -12   1  20        0.96      -57.70     90.13 o
 -11   1  20       25.39      123.78     64.09 o
 -10   1  20        0.85       54.62     64.43 o
  -9   1  20       22.39       70.60     67.73 o
  -8   1  20       68.95       99.40     45.88 o
  -7   1  20      129.75      222.07     59.51 o
  -6   1  20       64.28      -33.13     61.88 o
  -5   1  20      142.13      128.30    125.45 o
  -4   1  20       20.35      -53.84     53.84 o
  -3   1  20       14.81      -45.42     45.42 o
  -2   1  20      126.89      128.15     39.68 o
  -1   1  20        8.87        6.48     51.60 o
   0   1  20       35.75       56.78     57.70 o
   1   1  20       18.51      -68.28     68.28 o
   2   1  20       22.19       99.84    118.80 o
 -12   2  20       85.59       88.50    117.18 o
 -11   2  20       85.22       24.99     78.97 o
 -10   2  20       68.18       58.35     80.82 o
  -9   2  20        7.17      -28.87     79.60 o
  -8   2  20       98.63       98.45     59.56 o
  -7   2  20       26.51      -54.94     54.94 o
  -6   2  20        0.29        3.18     57.89 o
  -5   2  20       43.80      -33.18     60.89 o
  -4   2  20       99.67       74.52     58.08 o
  -3   2  20      363.81      416.60     56.07 o
  -2   2  20      337.48      456.19     60.99 o
  -1   2  20      214.58      245.56     56.29 o
   0   2  20      137.83      252.38     67.33 o
   1   2  20        3.51       -7.53     80.01 o
   2   2  20        1.22       62.01    100.52 o
 -12   3  20        0.16      -69.94     69.94 o
 -11   3  20        7.63       54.17     97.16 o
 -10   3  20        0.69      -84.56     84.56 o
  -9   3  20       41.39      -38.64     99.54 o
  -8   3  20      134.51      164.11     70.24 o
  -7   3  20        0.22       69.52     62.57 o
  -6   3  20       25.78       33.20     60.00 o
  -5   3  20      103.53      129.55     49.34 o
  -4   3  20       72.66      135.72     49.27 o
  -3   3  20      125.53       87.37     50.86 o
  -2   3  20       26.84       20.92     45.77 o
  -1   3  20        9.63       91.86     54.98 o
   0   3  20       38.37       54.47     64.62 o
   1   3  20        3.57       69.52     79.75 o
 -11   4  20       10.06       11.40     76.98 o
 -10   4  20       13.25       32.17    102.14 o
  -9   4  20      247.81      176.64     84.58 o
  -8   4  20      211.42      176.73     86.16 o
  -7   4  20      275.97      292.16     86.59 o
  -6   4  20      207.95      301.53     64.67 o
  -5   4  20      121.95      141.34    104.92 o
  -4   4  20       83.78      167.92     70.46 o
  -3   4  20      183.12      265.49     64.24 o
  -2   4  20       26.03       79.78     49.76 o
  -1   4  20       11.77       20.78     59.13 o
   0   4  20        2.71      -64.14     68.82 o
   1   4  20        0.65       41.54     83.48 o
 -10   5  20       26.66      -15.87     96.71 o
  -9   5  20        0.01       89.52     84.12 o
  -8   5  20        2.63      -59.70     85.24 o
  -7   5  20       14.85       62.91     90.73 o
  -6   5  20        0.04       58.48     73.47 o
  -5   5  20        6.03       -8.48     75.83 o
  -4   5  20        7.56       26.23     64.99 o
  -3   5  20        1.61      -50.43     69.49 o
  -2   5  20        0.46       73.54     58.43 o
  -1   5  20       79.29      156.09     73.81 o
   0   5  20       35.20     -152.02    152.02 o
  -8   6  20       31.73      133.91    117.96 o
  -7   6  20        5.14       14.21     91.11 o
  -6   6  20        0.73      -71.61     93.84 o
  -5   6  20       32.17       85.42     69.00 o
  -4   6  20       55.75      -54.61     79.32 o
  -3   6  20       10.57      -67.24     85.07 o
  -2   6  20       78.51      242.47    216.72 o
 -12   1  21        2.17      -45.76    106.55 o
 -11   1  21       60.48       95.77    107.01 o
 -10   1  21      180.83      231.87    154.38 o
  -9   1  21       71.31      207.76     74.04 o
  -8   1  21        4.82      -23.38     52.05 o
  -7   1  21        4.81      -14.98     57.25 o
  -6   1  21       53.94      104.20     68.87 o
  -5   1  21      423.29      533.82     97.35 o
  -4   1  21      138.02      107.84     54.45 o
  -3   1  21      124.50      200.04     53.40 o
  -2   1  21      164.05      194.99     49.91 o
  -1   1  21      203.32      143.69     55.15 o
   0   1  21       17.06      156.30     62.34 o
   1   1  21       15.84      -17.22     80.42 o
 -12   2  21        0.13       37.95     79.57 o
 -11   2  21        0.14      -65.40     77.03 o
 -10   2  21        0.14       63.13    100.62 o
  -9   2  21        0.00       57.79     53.65 o
  -8   2  21        3.24       82.16     60.53 o
  -7   2  21       19.89      -50.22     61.48 o
  -6   2  21        1.71       52.73     76.74 o
  -5   2  21       10.87      -68.34     68.34 o
  -4   2  21       11.80      -47.92     54.95 o
  -3   2  21        1.73      -49.21     49.21 o
  -2   2  21        5.42       13.23     52.09 o
  -1   2  21       26.48        8.58     52.17 o
   0   2  21        4.09      -76.53     76.53 o
   1   2  21        0.00      -73.65     73.65 o
 -11   3  21       48.16      177.43     71.60 o
 -10   3  21      116.19      174.87     73.71 o
  -9   3  21       69.48       51.58     89.32 o
  -8   3  21        2.93      -20.71     64.92 o
  -7   3  21        1.33      113.17     65.09 o
  -6   3  21       17.66      -39.82     63.14 o
  -5   3  21        2.05      -38.76     48.35 o
  -4   3  21      142.53      231.33     89.66 o
  -3   3  21      248.88      260.13     54.58 o
  -2   3  21      204.41      185.96     64.74 o
  -1   3  21       68.42       99.03     57.93 o
   0   3  21       13.61       60.75     66.78 o
   1   3  21       10.35       61.32     85.04 o
 -10   4  21       13.69      -84.95    127.11 o
  -9   4  21        1.52      -31.80     78.17 o
  -8   4  21       24.30      122.17     82.18 o
  -7   4  21       36.05       35.07     94.26 o
  -6   4  21       31.59      -54.58     74.38 o
  -5   4  21      149.52      184.98     76.52 o
  -4   4  21       35.73       36.17     81.11 o
  -3   4  21        0.32      -70.90     70.90 o
  -2   4  21        0.01       38.77     72.72 o
  -1   4  21        0.00       59.63     67.49 o
   0   4  21        2.10      -61.55     71.57 o
  -9   5  21        8.47       66.81     86.70 o
  -8   5  21       71.12       82.88     86.80 o
  -7   5  21       53.15      -53.71     92.56 o
  -6   5  21       80.13      102.94    155.44 o
  -5   5  21       73.70       80.92     77.72 o
  -4   5  21      121.46       57.09     93.41 o
  -3   5  21       34.08       23.77     78.51 o
  -2   5  21       58.87       92.57     62.61 o
  -6   6  21        6.70        0.11    133.07 o
  -5   6  21        0.11       94.88    134.34 o
 -12   0  22        8.88     -104.68    173.67 o
 -11   0  22        0.52       26.15    148.75 o
 -10   0  22       37.69        4.77    203.43 o
  -9   0  22       77.23       70.57    103.31 o
  -8   0  22       39.96       17.30     82.32 o
  -7   0  22      463.74      701.04    115.31 o
  -6   0  22        5.24       41.40    100.61 o
  -5   0  22       37.09      149.86    105.34 o
  -4   0  22      713.84      882.35    147.50 o
  -3   0  22      286.68      395.43     83.95 o
  -2   0  22        2.85      -79.04     79.04 o
  -1   0  22        6.89      -35.90     71.81 o
   0   0  22        2.88       84.93    119.24 o
   1   0  22       12.97       84.75    125.87 o
 -12   1  22       17.88      -30.91    115.09 o
 -11   1  22        0.17       46.13    122.65 o
 -10   1  22       13.62       74.73     70.99 o
  -9   1  22       63.34      123.92     88.32 o
  -8   1  22        3.90      -30.18     55.80 o
  -7   1  22        3.78       19.70     65.99 o
  -6   1  22      317.63      339.70     79.80 o
  -5   1  22      120.08       28.04     75.93 o
  -4   1  22      126.26       77.21     53.36 o
  -3   1  22       47.21       -9.21     51.38 o
  -2   1  22        0.29       52.98     71.22 o
  -1   1  22        5.14        4.51     51.62 o
   0   1  22        1.61      -56.25     63.26 o
   1   1  22        3.72      -81.79     81.79 o
 -11   2  22      106.30       11.09     82.81 o
 -10   2  22        8.87      -11.98     76.97 o
  -9   2  22       48.84      120.16     59.97 o
  -8   2  22       47.12       72.53     75.14 o
  -7   2  22      116.92      -10.61     71.63 o
  -6   2  22       20.61        1.04     75.07 o
  -5   2  22       11.63       48.52     76.74 o
  -4   2  22       27.43       12.57     59.17 o
  -3   2  22      115.11      152.97     62.26 o
  -2   2  22       66.02       30.15     59.25 o
  -1   2  22        3.12       16.46     61.60 o
   0   2  22       24.11       54.19     75.05 o
 -11   3  22        0.07      -68.86    102.62 o
 -10   3  22       29.08       -9.19     63.39 o
  -9   3  22      124.84      179.57     80.99 o
  -8   3  22       24.53      -33.79     67.53 o
  -7   3  22        2.51       21.59     72.95 o
  -6   3  22        1.38      -20.77     67.04 o
  -5   3  22       65.62       50.47     91.08 o
  -4   3  22       73.50       35.13     75.93 o
  -3   3  22       18.99      -13.81     79.13 o
  -2   3  22        0.38       21.20     76.12 o
  -1   3  22        2.40       67.03     64.41 o
   0   3  22       11.84      -49.83     72.80 o
 -10   4  22       20.91      -24.22     75.57 o
  -9   4  22       30.06      100.56    147.81 o
  -8   4  22       46.21      -39.53     88.97 o
  -7   4  22       25.36      -22.40     85.73 o
  -6   4  22      135.70      168.74     92.08 o
  -5   4  22      163.17      283.08     82.19 o
  -4   4  22      111.50      217.10     89.66 o
  -3   4  22       44.01       75.64     68.90 o
  -2   4  22       29.95       53.10     81.08 o
  -1   4  22        2.96      -28.71     86.91 o
  -8   5  22       19.88     -106.95    106.95 o
  -7   5  22       18.80       71.44     96.18 o
  -6   5  22        1.38      -84.69     93.77 o
  -5   5  22        8.94      -60.23     90.42 o
  -4   5  22        0.05       78.32    111.77 o
  -3   5  22       51.47      122.31     82.24 o
 -11   1  23       56.22      -80.06    118.24 o
 -10   1  23       69.37      112.26     95.31 o
  -9   1  23        4.43       49.32     62.59 o
  -8   1  23        0.34      -58.98     58.98 o
  -7   1  23       66.98       13.86     74.46 o
  -6   1  23      192.37      134.23     93.70 o
  -5   1  23      132.56      230.25     83.84 o
  -4   1  23       44.13       37.21     65.89 o
  -3   1  23        6.31       87.85     66.08 o
  -2   1  23       10.32       16.76     89.75 o
  -1   1  23        3.77      -57.09     57.09 o
   0   1  23        4.96      -57.08     69.37 o
 -11   2  23        1.85      -27.68     78.53 o
 -10   2  23        3.31      -16.75     82.63 o
  -9   2  23       19.88       18.22     59.55 o
  -8   2  23       11.32       41.25     63.92 o
  -7   2  23       14.50      -51.84     73.73 o
  -6   2  23        0.03       45.25     77.75 o
  -5   2  23        0.40       28.78     78.67 o
  -4   2  23        4.73      -38.90     98.95 o
  -3   2  23       29.68       35.83     66.73 o
  -2   2  23       18.83       54.15     66.49 o
  -1   2  23        1.31        4.39     64.43 o
 -10   3  23       18.86      -64.68     64.68 o
  -9   3  23        3.59      -69.11     69.11 o
  -8   3  23       21.18       -8.48     71.11 o
  -7   3  23       19.86      -69.61     69.61 o
  -6   3  23       21.12      -70.45     70.45 o
  -5   3  23       25.07      -25.14     91.66 o
  -4   3  23       36.38        5.98     76.17 o
  -3   3  23       46.96      -28.21     99.84 o
  -2   3  23        5.76       26.31    123.69 o
  -1   3  23        1.17       54.35    136.55 o
  -9   4  23       28.80      119.79     86.76 o
  -8   4  23       15.13       59.54     90.44 o
  -7   4  23        2.06      -81.81     81.81 o
  -6   4  23        4.85      -84.06     84.06 o
  -5   4  23        0.01      -58.80     92.26 o
  -4   4  23        0.90       51.06    116.57 o
  -3   4  23        0.63      -21.56    115.34 o
  -6   5  23       90.73      147.24    152.54 o
 -11   0  24       17.69      128.17    164.56 o
 -10   0  24        6.73        6.52    222.36 o
  -9   0  24        0.62       -9.20     85.24 o
  -8   0  24      295.18      302.94    104.62 o
  -7   0  24       74.12      189.84    108.61 o
  -6   0  24      165.06      455.15    131.87 o
  -5   0  24      270.93      218.51    193.13 o
  -4   0  24      252.23      164.69    127.67 o
  -3   0  24       11.51        6.80     94.65 o
  -2   0  24        0.11     -127.10    127.10 o
  -1   0  24       12.59      -49.14     82.76 o
 -10   1  24       25.07       94.86    136.26 o
  -9   1  24        1.16        4.02     55.96 o
  -8   1  24       50.32      -19.67     67.10 o
  -7   1  24      132.28      151.15     78.76 o
  -6   1  24        1.14       68.50     76.71 o
  -5   1  24       21.84       38.90     82.12 o
  -4   1  24       10.41       -2.19     89.88 o
  -3   1  24       40.97       50.35     75.69 o
  -2   1  24       14.69       -4.54    116.84 o
  -1   1  24        5.21      230.45    185.78 o
 -10   2  24       57.46       48.07     88.82 o
  -9   2  24       52.62      -18.34     64.57 o
  -8   2  24        0.89      -71.26     93.46 o
  -7   2  24        4.43      -51.45     75.74 o
  -6   2  24       22.57      137.00     84.11 o
  -5   2  24       29.34      -66.95     85.81 o
  -4   2  24       10.48      -79.18     79.18 o
  -3   2  24        1.87       12.40     83.41 o
  -2   2  24        4.96      -62.83     62.83 o
  -9   3  24        3.86      119.63     77.41 o
  -8   3  24        1.75      -16.96    107.07 o
  -7   3  24        0.34      -49.00     74.86 o
  -6   3  24        0.33      -86.50     86.71 o
  -5   3  24        7.48       58.75     95.72 o
  -4   3  24       12.73      163.20    105.91 o
  -3   3  24       29.27      127.80    111.07 o
  -8   4  24        4.81       32.02    143.41 o
  -7   4  24       48.79       62.40     92.54 o
  -6   4  24       91.29      116.59     94.94 o
  -5   4  24      115.49      209.60    110.79 o
 -10   1  25        5.57      -74.40     74.40 o
  -9   1  25        2.73      -17.43     66.14 o
  -8   1  25        5.81      -14.50     71.01 o
  -7   1  25      121.36      177.38     82.78 o
  -6   1  25      130.21      187.48     88.32 o
  -5   1  25       34.59      244.17     93.66 o
  -4   1  25        9.98       73.39     90.62 o
  -3   1  25        3.73       32.62     94.73 o
  -9   2  25       67.26       10.70     67.27 o
  -8   2  25        0.14       74.44     85.15 o
  -7   2  25        1.47      -29.17     79.05 o
  -6   2  25        8.72       11.82     86.48 o
  -5   2  25        0.23       27.61     83.51 o
  -4   2  25       25.06      184.25     98.99 o
  -3   2  25        5.42      112.61    181.18 o
  -8   3  25       74.85      147.03     97.04 o
  -7   3  25        6.30      -84.45     84.45 o
  -6   3  25       10.38       -0.85     96.67 o
  -5   3  25       23.78       44.94    100.09 o
  -9   0  26        2.26      -92.99    108.08 o
  -8   0  26        3.80       25.89    108.15 o
  -7   0  26       93.26      290.34    127.48 o
  -6   0  26       57.55       36.87    122.20 o
  -5   0  26       82.33      146.93    126.85 o
  -4   0  26       27.19      267.38    171.42 o
  -8   1  26        3.43      -74.10     74.10 o
  -7   1  26       42.99       20.28     80.97 o
  -6   1  26       11.05       21.24     83.92 o
  -5   1  26        1.04       41.24     86.11 o
  -7   2  26        5.01       46.61     96.34 o
  -6   2  26        1.03      171.52    125.94 o
 
